# Supplementary material for: The Coevolution of Fungal Mitochondrial Introns and Their Homing Endonucleases (GIY-YIG and LAGLIDADG)
Source: Genome Biol Evol. 2020 Jun 25;12(8):1337–54. doi: 10.1093/gbe/evaa126 (PMC7487136; doi:10.1093/gbe/evaa126)
Supplement: evaa126_Supplementary_Data [file evaa126_supplementary_data.zip]

Archive with 11 entries (11 files):
- Megarioti and Kouvelis suppl table 2.xlsx
- Megarioti and Kouvelis suppl table 3.xlsx
- Megarioti and Kouvelis suppl table 4.xlsx
- Megarioti and Kouvelis suppl table 5.xlsx
- Megarioti and Kouvelis suppl table 6.xlsx
- Megarioti and Kouvelis suppl table 7.xlsx
- Megarioti and Kouvelis suppl Fig 1.tif
- Megarioti and Kouvelis suppl Fig 2.tif
- Megarioti and Kouvelis suppl Fig 3.tif
- Megarioti and Kouvelis suppl Fig 4.tif
- Megarioti and Kouvelis suppl table 1.xlsx
