# Supplementary material for: The Coevolution of Fungal Mitochondrial Introns and Their Homing Endonucleases (GIY-YIG and LAGLIDADG)
Source: Genome Biol Evol. 2020 Jun 25;12(8):1337–54. doi: 10.1093/gbe/evaa126 (PMC7487136; doi:10.1093/gbe/evaa126)
Supplement: evaa126_Supplementary_Data [file evaa126_supplementary_data.zip › Megarioti and Kouvelis suppl table 2.xlsx]

## Sheet: Legend
	Supplementary Table 2: GIY-YIG analysis for all introns shown in different sheets of this excel file according to the subphylum of the mitochondrial genome analyzed. In detail, the organism and the gene which contain the intron as well as, the size of the GIY-YIG gene and its protein size, the insertional position of the GIY-YIG in the intron, the boundaries of the intron and the intron type whic…
	Footnote: Whenever GIY-YIG genes are in fusion with the upstream exon, the insertion site number equals to one.

## Sheet: Pezizomycotina
a/a	Organism	Strain	Genome Accession	Phylum	Subphylum	Class	Order	Family (Mycobank)	gene	strand	μέγεθος γονιδίου (+esons)	gene	intronNo	GIY-YIG	Characterised	gene size	Protein size	Insertional Position of GIY-YIG	end of exonA	start of exon B	intron type	Loop where GIY inserted	W(UGA)	W(UGG)	gene before (bp)	gene after (bp)
1	Zasmidium cellare	ATCC36951	NC_030334	Ascomycota	Pezizomycotina	Dothideomycetes	Capnodiales	Mycosphaerellaceae
2	Exophiala dermatitidis	NIH/UT8656	CM001238	Ascomycota	Pezizomycotina	Eurotiomycetes	Chaetothyriales	Herpotrichiellaceae
3	Diaporthe longicolla		NC_027509	Ascomycota	Pezizomycotina	Sordariomycetes	Diaporthales	Diaporthaceae
4	Chrysoporthe cubensis	CMW 10028	NC_030524	Ascomycota	Pezizomycotina	Sordariomycetes	Diaporthales	Diaporthaceae	1..5271	(+ strand)	5271	cob	i2	1872..2906	GIY-YIG	1035	344	1	TTTCTTGGGT	TATGTTTTAC	ID	in frame	2	1
									10787..20736	(+ strand)	9950	cox1	i3	14843..16147	GIY-YIG	1305	434	3	ATCGGAGGGT	TAAGTGGGGT	IB (complete)	P1-P10	1	2
												cox1	i5	17656..18465	GIY-YIG	810	269	2	TCATAGGGGT	TAACCTTACA	IB (3', partial)	P1-P10	4	0
												cox1	i6	19115..20401	GIY-YIG	1287	428	261	ATTCTTCCCT	CAACATTTCT	IB (complete)	P4/P5	2	2
									33014..35332	(+ strand)	2319	cox2	i1	33245..34222	GIY-YIG	978	325	1	AAATCACGGT	ACACTTATAG	IB (complete)	in frame	0	1
									48764..51420	(+ strand)	2657	atp6	i1	50380..51153	GIY-YIG	774	257	1030	CTGCTAACAT	ATTATCAGGT	?	unknown intron type	2	0
									65551..75291	(+ strand)	9741	rnl	i1	66863..67600	GIY-YIG	738	245	527	CTAAAGCAAT	TGTATGTCAA	IB (3', partial)	?	1	0
5	Aspergillus nidulans	FGSC_A4	NC_017896	Ascomycota	Pezizomycotina	Eurotiomycetes	Eurotiales	Trichocomaceae
6	Aspergillus oryzae	RIB40	JQ354998	Ascomycota	Pezizomycotina	Eurotiomycetes	Eurotiales	Trichocomaceae
7	Glomerella graminicola	CM001021	M1.001	Ascomycota	Pezizomycotina	Sordariomycetes	Glomerellales	Glomerellaceae
8	Verticillium alboatrum	MF000004	VaMS102	Ascomycota	Pezizomycotina	Sordariomycetes	Glomerellales	Plectosphaerellaceae
9	Verticillium dahliae	NC_008248	Vd 76	Ascomycota	Pezizomycotina	Sordariomycetes	Glomerellales	Plectosphaerellaceae
10	Phialocephala subalpina	70-1	NC_015789	Ascomycota	Pezizomycotina	Leotiomycetes	Helotiales	Vibrisseaceae				f		21197..22120	GIY-YIG	924	307		TAATATAAAT	TGTTTTTCTT		free	2	0	cox3	rnl	in between trns
11	Sclerotinia sclerotiorum	1980_ATCC18683	MF000007	Ascomycota	Pezizomycotina	Leotiomycetes	Helotiales	Sclerotiniaceae
12	Botryotinia fuckeliana	B05.10	KC832409	Ascomycota	Pezizomycotina	Leotiomycetes	Helotiales	Sclerotiniaceae	31872..44627	(+ strand)	12756	cox1	i3	36246..37091	GIY-YIG	846	281	365	CTTTTATTGG	TGTCATTACT	IB (5', partial)	(203bp before P7)	0	0
												cox1	ex7-i7	40042..41403	GIY-YIG	1362	453		CAATCGGAGG	CTTAATGAAT	IB (complete)	exonic intronic	1	4
												cox1	i8	41749..42519	GIY-YIG	771	256	109	ATTTATAGGG	TAATGTAACA	IB (complete)	P1 and before	3	0
												cox1	i9	43135..44286	GIY-YIG	1152	383	42	ATTCTTCCCT	CAACATTTCT	IB(complete)	unknown intron type	2	0
									51955..58562	(+ strand)	6608	cob	i2	54211..54852	GIY-YIG	642	213	273	GCTTTCTTGG	TTTGTATTTT	ID	(285bp before P7)	0	1
										(+ strand)		f		60824..62437	GIY-YIG	1614	537		CGAAAAAAGA	TTTAAGCTAG			5	0	rnl	cox1	in between trns
									62909..66353	(+ strand)	3345	nad1	i1	63578..65389	GIY-YIG	1812	603	267	TATACATTTA	CACAACTAAT	IA (5' partial)		0	0
									79406..82070	(+ strand)	2665	cox2	i1	80959..81897	GIY-YIG	939	312	899	ATTCTATGGT	CAATGTTCAG	IC1	P9-P10	0	0
13	Cordyceps bassiana	Bb147	NC_017842/NC_017842.1	Ascomycota	Pezizomycotina	Sordariomycetes	Hypocreales	Clavicipitaceae	9743..11608	(+ strand)	1866	cox2	i1	9971..10852	GIY-YIG	882	293	1	AAATCATGGT	ACATTGATTG	IB (complete)	in frame	1	0
									14202..16617	(+ strand)	2416	cob	i1	14655..15575	GIY-YIG	921	306	61	ATTCTTGGGT	TATGTATTAC	ID	P2/P5(119bp before P7)	1	0
									21769..23950	(+ strand)	2182	nad1	i1	22578..23447	GIY-YIG	870	289	180	AGCAGAGGCT	GAATCAGAAT	I (derived, B1)	P9(26bp before end, P7/P7' before ORF)	1	0
14	Fusarium oxysporum	F11	AY945289	Ascomycota	Pezizomycotina	Sordariomycetes	Hypocreales	Nectriaceae
15	Cordyceps brongniartii	IMBST95031	NC_011194	Ascomycota	Pezizomycotina	Sordariomycetes	Hypocreales	Clavicipitaceae	10..6449	(+ strand)	6640	rnl	i1	1177..1989	GIY-YIG	813	270	301	CTAAAGCAAT	TGTATGTCAA	IC1	P9 (P7 not detected)	2	0
									14577..17050	(+ strand)	2474	cob	i1	15143..15880	GIY-YIG	738	245	174	ATTCCTGGGT	TATGTATTAC	?	unknown intron type	0	0
									17431..21525	(+ strand)	4095	cox1	i2	19697..20965	GIY-YIG	1269	422	1	TGGAGGATTA	AGTGGTGTTG	IB (complete)	in frame	3	1
									23391..25901	(+ strand)	2511	nad1	i1	23549..24583	putative GIY-YIG	1035	344	21	CGCTGTAGGT	TATTATGGAC	IC1	P1-P10	3	0
16	Lecanora strobilina			Ascomycota	Pezizomycotina	Lecanoromycetes	Lecanorales	Lecanoraceae
17	Ceratocystis cacaofunesta	N/A	NC_020430	Ascomycota	Pezizomycotina	Sordariomycetes	Microascales	Ceratocystidaceae	21252..31422	(+ strand)	10171	cox2	i2	22954..23700	putative GIY-YIG	747	248	136	AAATCATGGT	ACATTAATCG	IB (5', partial)	(178bp before P7)	1	0
												cox2	i5	28257..29207	putative GIY-YIG	951	316	594	TGTTATACAT	TCTTTTGCTA	IC2	P9 (P7:ACGAGUA)	0	0
												cox2	i6	29841..31244	putative GIY-YIG	1404	467	508	ATTCTATGGT	CAATGCTCAG	IC1	P8	2	0
										(+ strand)		cox1	i1	57001..57960	putative GIY-YIG	960	319	13	CTTTATGGTC	ATGCCAGCTT	IB (complete)	P1-P10	1	1
												cox1	i8	66748..67995	putative GIY-YIG	1248	415	3	GGAGGATTAA	GTGGAGTTTT	IB (3', partial)	P1-P10	3	2
									36003..50959	(+ strand)	14957	nad5	i6	46590..48059	hypothetical	1470	489	709	AATCATGCAT	ATAAAGGATT	IB (5', partial)	P9 (14bp before end)	8	1
									74190..77674	(+ strand)	3485	nad1	i1	74415..75551	putative GIY-YIG	1137	378	57	CAAGCATTTA	CGGATGCTTT	IB (complete)	P5/P6	4	0
									81365..85514	(+ strand)	4150	atp6	i1	82475..83536	putative GIY-YIG	1062	353	576	GAATTCATAT	CTTATTCTGT	IC2	P9 (P7:ACGAGUA)	2	0
												atp6	i2	84359..85252	putative GIY-YIG	894	297	732	AACATAACAA	CTGGGCATTT	IC2	P9 (P7:ACGAGUA)	2	0
									note:rns λέει ότι έχει giy αλλά είναι LD
18	Ajellomyces capsulatus	G186AR	GG663449	Ascomycota	Pezizomycotina	Eurotiomycetes	Onygenales	Ajellomycetaceae
19	Arthroderma obtusum	ATCC 42129	NC_012830	Ascomycota	Pezizomycotina	Eurotiomycetes	Onygenales	Arthrodermataceae
20	Arthroderma otae	ATCC 36299	NC_012832	Ascomycota	Pezizomycotina	Eurotiomycetes	Onygenales	Arthrodermataceae
21	Trichophyton rubrum	BMU 01672	NC_012824	Ascomycota	Pezizomycotina	Eurotiomycetes	Onygenales	Arthrodermataceae		(+ strand)		f		6416..6913	GIY-YIG	498	165		AATCAATAAT	TAAAAATTCT		free	0	0	rnl	cox1	no significant id
22	Sporothrix schenckii	ATCC 10268	NC_015923	Ascomycota	Pezizomycotina	Sordariomycetes	Ophiostomatales	Ophiostomataceae
23	Peltigera malacea	DB3992	NC_016955	Ascomycota	Pezizomycotina	Lecanoromycetes	Peltigerales	Peltigeraceae	6382..14457	(+ strand)	8076	rnl	i2	8391..9203	GIY-YIG	813	270	543	TAAAAGCAAA	TGTATGTCTA	IB (3', partial)	P5/P6(142bp before end)	1	0
									34848..47538	(+ strand)	12691	cox1	i1	35150..36115	GIY-YIG	966	321	15	TTTCATGGTC	ATGCCAGCTA	IB (complete)	P1-P10	2	0
									53945..56420	(+ strand)	2476	cox2	i1	55577..55885	GIY-YIG	309	102	1044	TGTGATGCAT	ATCCTGGTAG	IC2	P8/P9	0	0
24	Peltigera membraneceae	LA-31632	NC_016957	Ascomycota	Pezizomycotina	Lecanoromycetes	Peltigerales	Peltigeraceae	4965..13397	(+ strand)	8433	rnl	i1	6261..6857	GIY-YIG	597	198	653	CCGGACGGGT	TATCGTTGTA	IC1	?	1	0
									36564..46995	(+ strand)	10432	cox1	i1	36852..37856	GIY-YIG	1005	334	1	TT TCATGGTC	ATGCCAGCTA	IB (complete)	in frame	2	0
												cox1	i6	45655..46290	GIY-YIG	636	211	445	TTTCTTAGGT	CTA CAAGGAA	IB (complete)	P9(180bp before end, after P7/P7')	2	0
									47966..53296	(+ strand)	5331	cob	i1	48359..49150	GIY-YIG	792	263	1	ATTTTTG GGT	TATGT ATTAC	?	in frame	2	0
25	Pyronema omphalodes	CBS 100304	NC_029745	Ascomycota	Pezizomycotina	Pezizomycete	Pezizales	Pezizomycetideae		(+ strand)		f		23046..24080	GIY-YIG	1035	344		CCCTCAATAT	TTAGGGTATG		free	5	0	atp9 (443bp)	nad2 (LD free)
									27507..32127	(+ strand)	7621	nad2	i1	30482..30763	GIY-YIG	282	93	2211	CTGATCTCCT	GATGTTTATG	IC2	?	1	0
									49721..70861	(+ strand)	21141	cox1	i1	49961..50965	GIY-YIG	1005	334	14	TCTTTATGGT	TATGCCCGCA	IB (5', partial)	P1-P10	1	1
										(+ strand)		f		175290..175730	GIY-YIG	441	146		TTACTCTACA	ATCTTAACCA		free	0	0	rnl (+trns)	nad1 (trns+rps3+DNApol)
26	Phaeosphaeria nodorum	SN15	NC_009746	Ascomycota	Pezizomycotina	Dothideomycetes	Pleosporales	Phaeosphaeriaceae	10752..13269	(+ strand)	2518	atp6	i1	12176..12946	GIY-YIG	771	256	860	CTGCTAACGT	ACTTTCAGGA	IC2	P8/P9 (~170bp before end)	2	0
									29628..31959	(- strand)	2332	nad1	i1	30698..30847	GIY-YIG	150	49	476	GCAGAGGCTA	AGGAATCAGA	IB (complete)		0	0
27	Zymoseptoria tritici	IPO323	NC_010222	Ascomycota	Pezizomycotina	Dothideomycetes	Pleosporales	-
28	Pneumocystis carinii	N/A	NC_013660	Ascomycota	Schizosaccharomycotina	Pneumocystidomycetes	Pneumocystidales	Pneumocystidaceae
29	Chaetomium globosum	CBS 148.51	MF000005	Ascomycota	Pezizomycotina	Sordariomycetes	Sordariales	Chaetomiaceae
30	Neurospora crassa	OR74A	KC683708	Ascomycota	Pezizomycotina	Sordariomycetes	Sordariales	Sordariaceae	33897..37651	(+ strand)	3755	cob	ex1-i1	33897..35243	putative GIY-YIG	1347	448		CCTGGGTTAT	GTTTTACCTT	ID	exonic intronic	5	2
									43686..45918	(+ strand)	2233	nad1	i1	44503..45417	putative GIY-YIG	915	304	182	AGCTGAGGCT	GAATCAGAAT	IB (complete)	P9 (28bp before end, after P7/P7' )	0	0
31	Sordaria macrospora	k-hell	CABT01004783	Ascomycota	Pezizomycotina	Sordariomycetes	Sordariales	Sordariaceae	43423..50156	(+ strand)	6734	cob	i2	45780..46418	putative GIY-YIG	639	212	294	CTGGGTTACC	ATGTTTTACC	ID	(232bp before P7)	1	0
									52114..60324	(+ strand)	8211	cox1	i6	58757..59863	putative GIY-YIG	1107	368	1536	ATTCTTCCCT	CAACATTTCC	IB (complete)	P9 and after	1	2
												cox1	i4	54679..55920	putative GIY-YIG	1242	413	109	GGAGGATTAA	GTGGAGTTGT	IB (3', partial)	untill intron's end	4	0
									61922..68398	(+ strand)	6477	nad1	i2	66809..67507	putative GIY-YIG	699	232	2711	CGCCGAGGCT	GAATCAGAAT	IB (complete)		0	1
									75471..79752	(+ strand)	4282	atp6	i2	78079..79344	putative GIY-YIG	1266	421	649	AAGCTAACAT	ATTATCAGGT	IC2	P8/P9 (~200bp before end)	2	0
									82208..84259	(+ strand)	2052	cox2	i1	83212..83679	putative GIY-YIG	468	155	774	AAATCACGGT	ACATTAATCG	IB (complete)	P6(58bp before end, P7 inside ORF, P7' after ORF)	0	1
										(+ strand)		f		84830..85303	putative GIY-YIG	474	157		AATCTTTGTG	TTGTGGGGGC		free	0	0	cox2	cox3	atp9 before cox2
32	Annulohypoxylon stygium	N/A	NC_023117	Ascomycota	Pezizomycotina	Sordariomycetes	Xylariales	Hypoxylaceae	63608..78292	(+ strand)	14685	cob	i2	67970..68620	GIY-YIG	651	216	472	TTATTTTAGT	CCCTACGGGC	ID	(299bp before P7)	1	0
									81291..106237	(+ strand)	24947	cox1	i4	88726..89553	GIY-YIG	828	275	535	CAATCAATTT	TTTAAGTGTC	IB (complete)	cant find P7	0	0
												cox1	i11	100978..101784	GIY-YIG	807	268	524	TGGAGGGTTA	AGTGGGGTTG	I (derived, B1)	P9 (after P7,P7')	2	0
												cox1	i11	101784..102779	GIY-YIG	996	331	1330	TGGAGGGTTA	AGTGGGGTTG	I (derived, B1)	P9 (same as above/ 102 bp before end)	2	0
												cox1	i13	104550..105887	GIY-YIG	1338	445	238	CTTCCCTCGG	CATTTCCTAG	IB (complete)	P8/P9(32bp before end, 62bp after P7: ACGAUCA, cant find P7')	2	0
									107456..116317	(+ strand)	8862	nad1	i1	108036..108998	GIY-YIG	963	320	434	TGCTGTAGGT	TATTATGGAC	IB (3', partial)	?	3	2
									121249..125490	(+ strand)	4242	atp6	i3	123923..125071	GIY-YIG	1149	382	610	TAGAATTCAT	TTCATACTTA	?	unknown intron type	1	2
									130185..133202	(+ strand)	3018	rns	i1 (ex2)	132223..133182	GIY-YIG	960	319	549	AAATACGGTT	TAGTGGAAGT	ID	P9 (continues to exon2)	5	0
33	Pestalotiopsis fici		NC_031828	Ascomycota	Pezizomycotina	Sordariomycetes	Xylariales	Pestalotiopsidaceae	11881..13720	(+ strand)	1840	cox2	ex1-i1	11872..12957	GIY-YIG	1086	361		AAACCACGGT	ACACTTATAG	IB (complete)	exonic intronic	3	0
									25987..31658	(+ strand)	5671	cob	i1	28835..29485	GIY-YIG	651	216	224	TTTCCTGGGT	TATGTTTTAC	ID	?	2	0
									34249..47744	(+ strand)	13495	cox1	ex1_i1	34450..35553	GIY-YIG	1104	367		TCTTTATGGT	TATGCCAGCT	IB (complete)	exonic intronic	1	1
									53288..58773	(+ strand)	5486	atp6	i3	57767..58531	GIY-YIG	765	254	973	CAGCTAACAT	TTTATCAGGT	IC2	P9(~30bp before end)	2	0
34	Xylona heveae			Ascomycota	Pezizomycotina	Xylonomycetes	Xylonomycetales	Xylonomycetaceae

## Sheet: Saccharomycetes
a/a		Organism	Strain	Genome Accession	gene	strand	gene size	gene	intronNo	GIY-YIG	ORF size	Protein size	Insertional Position of GIY-YIG	end of exonA	start of exonB	Intron type	Loop where GIY inserted	W(UGA)	W(UGG)
1	1-CTG group	Meyerozyma guiliermondii	CBS 2030	KC993176
2		Clavispora lusitaniae	CBS 6936	KC993186
3		Millerozyma farinosa	CBS185	FN870377	11700..16982	(+ strand)	5283	cob	ex1i1	11700..13358	1659	552		TTTCATGGGT	TATTGTTTAG	ID	exonic intronic	9	1
								cob	ex1i1ex2i2	11700..14833	3134	422		(i2)TCACTGAGGT	(i2)GCTACAGTAA	ID+ID	exonic intronic	10	0
4		Millerozyma farinosa	CBS7064	NC_013255
5		Debaryomyces hansenii	CBS 767	NC_010166
6		Candida sake	CBS159	KC993194	12387..15848	(- strand)	3462	cox1	i1	13383..14783	1401	466	3	GTAGGAGGGT	TAACAGGTGT	IB (complete)	P1-P10	4	0
					20124..22708	(+ strand)	2585	cob	i1	20517..21602	1086	361	1	TTTCATGGGT	TATTGTTTAG	ID	in frame	4	0
7		Candida blackwellae	AS2.3639	KC993199
8		Lodderomyces elogisporus	NRRL YB-4239	MF000009
9		Candida oxycetoniae	AS2.3656	KC993187
10		Candida Theae	G-17	KC993195
11		Candida parapsilosis	CBS 7157 (SR 23)	NC_005253
12		Candida orthopsilosis	MCO456	NC_006972
13		Candida metapsilosis	MCO448	NC_006971	3650..6228	(- strand)	2579	cob	i1	4714..5835	1122	373	1				in frame
14		Candida pseudojiufengensis	AS2.3693	KC993179	28715..33041	(+ strand)	4327	cob	i1	29108..30115	1008	335	1				in frame
15		Candida jiufegensis	AS2.3688	NC_014693	19281..21895	(+ strand)	2615	cob	i1	19674..20822	1149	382	1				in frame
16		Candida corydali	NRRL Y-27910	KC993198	38476..43964	(+ strand)	5489	cob	i1	38869..40038	1170	389	1				in frame
17		Candida chauliodes	NRRL Y-27909	KF017574
18		Candida bohionensis	NRRL Y-27737	NC_022434
19		Candida maltosa	CBS 5611	NC_013830
20		Candida tropicalis	CBS 94	KC993185
21		Candida tetrigidarum	NRRL Y-48142	KC993180
22		Candida sojae	CBS 7871	NC_013839
23		Candida saraburiensis	KU-Xs13	KC993174
24		Candida viswanathii	CBS 4024	NC_013809
25		Candida prachuapensis	WB15	KF214632
26		Candida neerlandica	NRRL Y-27057	NC_011133
27		Candida labiduridarum	NRRL Y-27940	KC993196
28		Candida frijolesensis	NRRL Y-48060	NC_015814
29		Candida gigantensis	NRRL Y-27736	KF017572
30		Candida buenavistaensis	NRRL Y-27734	KC993175
31		Candida albicans	CBS 562	KC993188	30599..33409	(+ strand)	2811	cob	i1	30992..32035	1044	347	1	ATTTATGGGT	TATTGTTTAG	?	in frame	4	1
32		Candida albicans	SC5314	NC_002653
33		Candida subhashii	FR-392-06-SUB1	KC993184
34		Candida subhashii	FR_392	NC_014337
35		Candida alai	NRRL Y-27739	NC_014612
36	2-Pichiaceae	Ogataea thermophila	NCAIM Y.01608	KC993173	14642..18496	(+ strand)	3855	cob	i1	15038..16117	1080	359	1				in frame
37		Ogataea philodendri	CBS 6075	KC993191
38		Ogataea angusta	DL-1	NC_014805
39		Pichia kluyveri	CBS 7907	KC993182
40		Dekkera bruxellensis	CBS 2499	NC_013147	25978..29644	(- strand)	3667	cob	i1	27641..29248	1608	535	1	TTTCTTAGGT	TATTGTTGTT	ID	in frame	2	0
41		Brettanomyces custersianus	CBS 4805	NC_013145
42	3-Phaffomycetaceae	Komagataella pastoris	CBS 7435	NC_015384
43		Cyberlindnera jadinii	CBS 1600	KC993189	8333..14549	(- strand)	6217	cob	i1	13131..14156	1026	341	1				in frame
44		Cyberlindnera suaveolens	CBS 1670	KC993193	11507..18405	(- strand)	6899	cob	i1	16822..18012	1191	396	1	CTTCTTGGGT	TACTGTTGTG	ID	in frame	2	2
					31363..40407	(- strand)	9045	cox1	i6	31679..32506	828	275	398	TTTCTTGGGT	CTACAAGGTA	IB (complete)		0	0
45		Cyberlindnera suaveolens	CBS 255	KC993181	8863..13885	(- strand)	5023	cob	i2	11722..12912	1191	396	1				in frame
46		Candida vartiovaarae
47		Wickerhamomyces pijperi	CBS 2887	KC993192
48		Wickerhamomyces mucosus	CBS 6341	KC993197
49		Wickerhamomyces canadensis	21	NC_001762
50		Candida norvegica	CBS 2874	KF017573	8095..10631	(+ strand)	2537	cob	i1	8488..9102	615	204	1	TTTCTTGGGT	TATTGTTGTG	ID	in frame	1	0
51		Barnettozyma californica	CBS 252	KC993183
52	4-Post WGD	Vanderwaltozyma polyspora	DSMZ 70294	NC_009638
53		Saccharomyces pastorianus	Weihenstephan 34/70	NC_012145
54		Saccharomyces cerevisiae	Kyokai no. 7	AP012028
55		Saccharomyces cerevisiae	NCYC3585	KR260477
56		Saccharomycetes paradoxus	CBS 432	NC_018044
57		Saccharomycetes paradoxus	IFO1804	KP712786	37882..46426	(+ strand)	8545	cob	i1	38524..39624	1101	366
58		Saccharomycetes paradoxus	N44	KP712796	37730..46285	(+ strand)	8556	cob	i1	38372..39472	1101	366	250	TTTTTTAGGT	TATTGTTGTG	ID	P9 (3bp before end /P7: CAGACUG/P7': CAGUCG)	3	0
59		Saccharomycetes paradoxus	Q62.5	KP712782
60		Saccharomycetes paradoxus	Y7	KP712794
61		Saccharomyces cerevisiae	S288c	NC_001224
62		Saccharomyces cerevisiae	YJM1078	CP004115
63		Saccharomyces cerevisiae	YJM1273	CP006520
64		Saccharomyces cerevisiae	YJM1388	CP006537
65		Saccharomyces cerevisiae	YJM1401	CP006541
66		Saccharomyces cerevisiae	YJM1439	CP006549
67		Saccharomyces cerevisiae	YJM789	EU004203
68		Saccharomyces cerevisiae	YJM975	KP712785
69		Saccharomyces cerevisiae	YJM993	CP006506
70		Naumovozyma castellil	NRRL Y-12630	NC_003920
71		Kazachstania servazzii	NRRL Y-12661	NC_004918
72		Nakaseomyces dalphensis	CBS 2170	NC_012619
73		Candida glabrata	CBS 138 / ATCC 2001	NC_004691
74		Nakaseomyces bacillisporus	CBS 7720	NC_012621
75		Candida castellii	CBS 4332	NC_012620
76	5-Pre WGD	Kluyveromyces lactis	NRRL Y-1140	NC_006077
77		Lachancea kluyveri	55-86.1	HE774680
78		Lachancea kluyveri	77-1003	NC_018056
79		Lachancea kluyveri	CBS 5828	HE664112
80		Lachancea kluyveri	CBS 6547	HE774664
81		Lachancea kluyveri	NCYC543	HE664110
82		Lachancea sp	CBS 6924	HE983610
83		Lachancea thermotolerans	CBS 6340	NC_006626
84		Lachancea nothofagi	CBS 11611	HE983612
85		Lachancea sp	CBS 11717	HE983613
86		Lachancea meyersii	CBS 8951	HE983614
87		Lachancea dasiensis	CBS 10888	HE983611
88		Torulaspora pretoriensis	CBS 2187	KM595071
89		Torulaspora pretoriensis	YB2430	NC_027457
90		Torulaspora delbrueckii	CBS 1146	KM595075
91		Torulaspora delbrueckii	CBS 3003	KM595076
92		Torulaspora delbrueckii	CBS 5448	NC_027433
93		Ashbya aceri	N/A	N/A
94		Ashbya gossypii	FDAG1	NC_016756
95		Ashbya gossypii	ATCC10895	NC_005789
		species chosen for phylogenetic analysis

## Sheet: Taphrinomycotina
a/a	Organism	Strain	Genome Accession	Phylum	Subphylum	Class	Order	Family (Mycobank)	gene	strand	μέγεθος γονιδίου (+esons)	gene	intronNo	GIY-YIG	Characterised	gene size	Protein size	Insertional Position of GIY-YIG	end of exonA	start of exon B	intron type	Loop where GIY inserted	W(UGA)	W(UGG)	gene before (bp)	gene after (bp)
1	Pneumocystis carinii	N/A	NC_013660	Ascomycota	Taphrinomycotina	Pneumocystidomycetes	Pneumocystidales	Pneumocystidaceae
2	Schizosaccharomyces japonicus	ATCC10660	NC_004332	Ascomycota	Taphrinomycotina	Schizosaccharomycetes	Schizosaccharomycetales	Schizosaccharomycetaceae
3	Scizosaccharomyces pombe	ad7-50h-.	NC_001326	Ascomycota	Taphrinomycotina	Schizosaccharomycetes	Schizosaccharomycetales	Schizosaccharomycetaceae
4	Taphrina betulina	UCD315	CM018326	Ascomycota	Taphrinomycotina	Taphrinomycetes	Taphrinales	Taphrinaceae

## Sheet: Basidiomycota
a/a	Organism	Strain	Genome Accession	Phylum	Subphylum	Class	Order	Family (Mycobank)	gene	strand	gene size	gene	intronNo	GIY-YIG	Characterised	ORF size	Protein size	Insertional Position of GIY-YIG	end of exonA	start of exon B	intron type	Loop where GIY inserted	W(UGA)	W(UGG)	gene before (bp)	gene after (bp)
1	Pleurotus ostreatus	P51	NC_009905	Basidiomycota	Agaricomycotina	Agaricomycetes	Agaricales	Pleurotaceae
2	Lentinula edodes	akiyamaA567_pro_pm_17	NC_018365	Basidiomycota	Agaricomycotina	Agaricomycetes	Agaricales	Omphalotaceae	35921..47008	(+ strand)	11088	cox1	i5	42784..43887	putative GIY-YIG	1104	367	330	TATTGGTGGA	GTAACAGGAG	IB (complete)	P9 (30bp before end)	1	1
												cox1	i7	45567..46139	putative GIY-YIG	573	190	304	AATGGCCGGT	ATGCCTAGAA	IA	P4/P5(216 bp before P7: ACGACUA)	1	0
									49861..59731	(+ strand)	9871	rnl	exonic2	53059..54033	GIY-YIG	975	324		TTTAAGCAAA	TGTAAGCAAT	IderB1	exonic	1	1
																			(rnl_i2)AGACTGAAGA	(rnl_i2)AAACTACTTA
3	Cantharellus cibarius	N/A	NC_020368	Basidiomycota	Agaricomycotina	Agaricomycetes	Cantharellales	Cantharellaceae	35500..45986	(+ strand)	10487	cox1	i1	35710..36747	putative GIY-YIG	1038	345	2	TCTTTATGGT	TATGCCAGCG	IB (complete)	P1-P10	1	4
									51478..56588	(+ strand)	5111	cob	i1	51871..52866	putative GIY-YIG	996	331	1	TTTCTTGGGT	TACGTATTAC	ID	in frame	2	1
4	Phlebia radiata	79	NC_020148	Basidiomycota	Agaricomycotina	Agaricomycetes	Corticiales	Meruliaceae	1..21743	(+ strand)	21743	cox1	i1	351..683	putative GIY-YIG	333	110	139	TCTTTATGGT	TATGCCTGCT	IB (complete)		0	1
												cox1	i10	15305..16426	putative GIY-YIG	1122	373	356	ATTGGTGGAT	TAACAGGAGT	IB (complete)	P9(172bp before end/88bp after P7 :GAGACUA)	0	3
												cox1	i12	17929..19020	putative GIY-YIG	1092	363	204	ATTACGTAGT	AGCACACTTC	IB (5', partial)	P6 (3bp before P7: GAGACUA)	1	3
												cox1	i13	19927..20727	putative GIY-YIG	801	266	1	TCTATCTGGT	ATGCCGAGAA	IA	in frame	0	1
									23389..34087	(+ strand)	10699	rnl	i2	28133..29041	putative GIY-YIG	909	302	869	TAATAGCGGT	CTTAACTATG	I (derived, A)	P8/P9 (135bp before end, P7: ACGACUA, P7': UAGUCU)	0	2
												rnl	i4	32085..33173	putative GIY-YIG	1089	362	92	AATACGACGT	GAGTCAGTAT	IB (5', partial)	P7 (P7: ACGAUUA inside ORF)	0	7
									45480..52022	(+ strand)	6543	cox2	i1	46570..48534	putative GIY-YIG	1965	654	654	CTTACATGAT	CCCTGAAGAT	IB (3', partial)	P7 (P7: GAGACUA/P7': UAGUCC)	0	5
												cox2	i3	50384..51853	putative GIY-YIG	1470	489	304	TACACCTGGT	CGATTAAATC	IB (3', partial)	P9 (13bp before end , P7: GAGACUU/ P7': UAGUCC)	0	2
										(+ strand)		f		53763..54113	putative GIY-YIG	351	116		CTTTAAATTA	ACCTACATTA		free	0	1	cox2	cox3
5	Malassezia sympodialis	ATCC 42132	HF558646	Basidiomycota	Ustilaginomycotina	Exobasidiomycetes
6	Microbotryum lychnidis-dioicae	NC_020353	MvSl135HT1	Basidiomycota	Pucciniomycotina	Microbotryomycetes	Microbotryales	Microbotryaceae		(+ strand)		f		102774..103877	hypothetical	1104	367		TACTCATAGT	GATTAATTGG		free	2	2	atp9 (2bp) +trns+ORFs	atp8	no significant similarity
										(+ strand)		f		104756..105070	hypothetical	315	104		ATCAGGTAAT	CTTTAAACAG		free	2	0	atp9 (1984bp) +trns+ORF	atp8
7	Jaminaea angkoriensis		NC_023248	Basidiomycota	Ustilaginomycotina	Exobasidiomycetes	Microstomatales
8	Ganoderma lucidum	G.260125-1	HF570115	Basidiomycota	Agaricomycotina	Agaricomycetes	Polyporales	Ganodermataceae	1..9155	(+ strand)	9155	cox1	i1	217..1203	GIY-YIG	987	328	2	TGGTCAAATA	GTATGCCTGCT	IB (complete)	P1-P10	0	4
									45176..47090	(+ strand)	1915	cox2	i1	45410..46321	GIY-YIG	912	303	2	TTAACCACGG	GGATTTTCTG	IB (complete)	P1-P10	1	0
9	Phakopsora meibomiae	Puerto_Rico	NC_014352	Basidiomycota	Pucciniomycotina	Pucciniomycetes	Pucciniales	Phakopsoraceae
10	Phakopsora pachyrhizi	Taiwan_72-1	NC_014344	Basidiomycota	Pucciniomycotina	Pucciniomycetes	Pucciniales	Phakopsoraceae
11	Puccinia graminis f.sp.tritici		MF000011	Basidiomycota	Pucciniomycotina	Pucciniomycetes	Pucciniales	Pucciniaceae
12	Trametes cingulata	ATCC 26747	NC_013933	Basidiomycota	Agaricomycotina	Agaricomycetes i.c.	Sebacinales	Polyporaceae
13	Rhodotorula taiwanensis	RS1	HF558455	Basidiomycota	Pucciniomycotina	Microbotryomycetes	Sporidiobolales	Sporidiobolaceae	1..4159	(+ strand)	4159	rnl	exonic1	576..1352	GIY-YIG	777	258		CTACTAACCA	GACTTACTTC		exonic	0	2
									9280..14068	(+ strand)	4879	cox1	i3	12228..13373	GIY-YIG	1146	381	37	ATACTACGTA	GGTTATTGAG	I (derived, B1)	P1-P10(129bp before P7: GAGACUA)	0	5
									24549..28291	(- strand)*	3743	cox2	i1	26405..27862	GIY-YIG	1458	485	40	GTATTGGTCC	TACTCTGACT	I (derived, B1)	P1-P10(140bp before P7: GAGACUA)	0	2
									28657..30297	(- strand)	1641	atp9	i1	28946..30142	GIY-YIG	1197	398	18	TAATAATGGG(GT)	TATTGGCAAT	?	P1-P10/ unknow intron type	1	4
									31967..36496	(+ strand)	4530	nad5	i1	33614..35653	GIY-YIG	2040	679	505	TCAGGATATG	AAGTCTGATG	I (derived, B1)		1	4
14	Tilletia indica	F11	NC_009880	Basidiomycota	Ustilagomycotina	Exobasidiomycetes	Tilletiales	Tilletiaceae
15	Cryptococcus neoformans var. grubii	serotype A strain H99	NC_004336	Basidiomycota	Agaricomycotina	Tremellomycetes	Tremellales	Tremellaceae	18444..20575	(+ strand)	2132	nad1	i1	18912..19715	putative GIY-YIG	804	267	303	CTACAACCGT	TCGCTGATGC	IB (complete)	P9 (15bp before end/ P7: ACGAUCA ?)	1	4
16	Trichosporon asahii var. asahii CBS 2479	CM001777	CBS 2479	Basidiomycota	Agaricomycotina	Tremellomycetes	Tremellales	Trichosporonaceae
17	Ustilago maydis	NC_008368	521	Basidiomycota	Ustilagomycotina	Ustilaginomycetes	Ustilaginales	Ustilaginaceae	18967..30385	(- strand)	11419	cox1	i3	26269..26793	GIY-YIG	525	174	544	GCAATGAACT	TTATCACTAC	IB (complete)	P5/P6(194bp before P7)	0	0
									40859..43281	(+ strand)	2423	cob	i1	41252..42091	GIY-YIG	840	279	1	TTTTCTTGGT	TATGTTCTGC	ID	in frame	0	1

## Sheet: Early Diverging Phyla
a/a	Organism	Strain	Genome Accession	Phylum	Subphylum	Class	Order	Family (Mycobank)	gene	strand	gene size	gene	intronNo	GIY-YIG	Characterised	ORF size	Protein size	Insertional Position of GIY-YIG	end of exonA	start of exon B	intron type	Loop where GIY inserted	W(UGA)	W(UGG)	gene before (bp)	gene after (bp)
1	Allomyces macrogynus	Burma_3-35	NC_001715	Blastocladiomycota		Blastocladiomycetes	Blastocladiales	Blastocladiaceae		(+ strand)		f		21367..22446	GIY-YIG	1080	359		GGTTAGACAG	TATTTTCGGA	no	free	0	1	atp6 (195bp)	cox1 (745)
									48077..50795	(+ strand)	2719	nad1	i2	49548..50453	GIY-YIG	906	301	363	ACCTGAGGCT	GAATCAGAGT	IB (complete)	P9/P10	0	0
										(+ strand)		f		52467..52790	GIY-YIG	324	107		AGTATAGTTT	AAATTTTAAT	no	free	0	0	atp9 (4bp)	rnl (4758bp) + trnL (2154), Q, F, rps3	no similarity between them
										(+ strand)		f		52915..53550	hypothetical	636	211		AAAAAGACTT	AGGAATTAAA	no	free	0	2	atp9 (452bp)	rnl (3998bp) + trnlL (1394bp), Q, F rps3
2	Blastocladiella emersonii	N/A	NC_011360	Blastocladiomycota	N/A	Blastocladiomycetes	Blastocladiales	Blastocladiaceae	27780..28004	(+ strand)	225	atp9	exonic1	27994..28917	putative GIY-YIG	924	307					exonic	0	4
3	Rhizophagus intraradices	FACE#494	NC_012056	Mucoromycota	Glomeromycotina	Glomeromycetes	Glomerales	Glomeraceae		(+ strand)		f		18354..18935	GIY-YIG	582	193		AAACATTAGA	AAAAGTTCCT	no	free	0	2	rns (108bp)	nad5 (1217bp)	35% ID at 85% cover
										(+ strand)		f		19284..19733	GIY-YIG	450	149		AAAAGTGAAA	TTCCTTCTAA	no	free	0	3	rns (1038bp)	nad5 (419bp)	plus atp9 before rns
4	Rhizophagus irregularis	DAOM_197198	NC_014489	Mucoromycota	Glomeromycotina	Glomeromycetes	Glomerales	Glomeraceae		(- strand)		f/overlapping atp9		12197..12577	putative GIY-YIG	381	126		CTAGTTTCTC	TAGTAAAGTA		free	2	1	rns (5631bp)+ trnS	on atp9	plus DNA pol in between
										(+ strand)		f		19997..20428	putative GIY-YIG	432	143		CTACAATAGA	AAAAGTTCCT	no	free	0	1	rns (253bp)	nad5 (1217bp)	31% ID aat 76% cover
										(+ strand)		f		20858..21226	putative GIY-YIG	369	122		GAATGGTAAA	TTCCTTCTAA	no	free	0	2	rns (1114bp)	nad5 (419bp)	atp9 πριν
										(+ strand)		f		68225..68920	putative GIY-YIG	696	231		TACAGAATAG	TAAACCTTAG		free	0	2	cox3 (5721bp) +2ORF	rnl (2345bp)
5	Zancudomyces culisetae	2017-03-18	NC_006837	Zoopagomycota	Kickxellomycotina		Harpellales		14575..19058	(- strand)	4484	cob	i1	17801..18349	GIY-YIG	549	182	317	TTTTTTAGGT	TATGTTTTAC	ID	(176bp before P7)	0	0
									44428..56456	(+ strand)	12029	cox1	i9	54732..55583	GIY-YIG	852	283	1	TCTAGCTGGT	ATGCCTAGAA	IA	in frame	1	1
6	Harpochytrium sp.	JEL105	NC_004623	Chytridiomycota	N/A	Chytridiomycetes	Chytridiales	Harpochytriaceae
7	Harpochytrium sp.	JEL94	NC_004760	Chytridiomycota	N/A	Chytridiomycetes	Chytridiales	Harpochytriaceae
8	Hyaloraphidium curvatum	SAG 235-1	NC_003048	Chytridiomycota	N/A	Chytridiomycetes
9	Mortierella verticillata	NRRL 6337	NC_006838	Mucoromycota	Mortierellomycotina	Incertae cedis	Mortierellales	Mortierellaceae	15782..21593	(+ strand)	5812	cox1	i1	15998..17023	GIY-YIG	1026	341	8	TCTTCTTGGT	TATGCCAGCT	IB (complete)	P1-P10	0	2
												cox1	i3	20008..20937	putative GIY-YIG	930	303	404	GCTTTAGGAT	TTATTTTCTT	IB (complete)	P9 (78bp before end, P7: GAGACUA/P7':UAGUCC)	0	2
										(- strand)		f		36263..36631	GIY-YIG	369	122		TTTTTTGTAA	ATTAAGAATT	no	free	0	2	nad1 (544bp)	cox2_a (908bp)
										(+ strand)		f		48372..49151	GIY-YIG	780	259		TCTATAATAG	TAGTAAGGAA	no	free	0	2	nad4L (1426bp) (αντίθετη κατεύθυνση)+trn L,P,S,Q	nad6 (7950bp)/rps3 (3956bp) +trnM,V,C, E,K,T+rnpB
										(+ strand)		f		27549..28334	GIY-YIG	786	261		AAAAATATTA	TTGAACACCC	no	free	0	4	atp6 (2257bp) +trnY,A,L	cox3 (1658bp) +tnrW
10	Absidia glauca	CBS 101.48	KU196782	Mucoromycota	Mucoromycotina	N/A	Mucorales	Cunninghamellaceae,	231..2030	(+ strand)	1800	nad6	i1	1155..1508	GIY-YIG	354	117	766	TTTCATTGGT	CTTACATATT	IB (complete)	not in tree	0	3
									2389..5169	(+ strand)	2781	nad1	i1	3108..3713	GIY-YIG	606	201	569	CTACAACCAT	TTGCAGATGC	IB (complete)	P9(56bp before end)	0	4
									18662..26048	(+ strand)	7387	cox1	i1	18878..19897	GIY-YIG	1020	339	8	TCTTCTTGGT	TATGCCAGCT	IB (complete)	P1-P10	1	1
												cox1	i5	24801..25040	GIY-YIG	240	79	344	TATGCTAGGT	CTAGCAGGAA	IB (complete)	not in tree	0	0
												cox1	i5	25059..25325	GIY-YIG	267	88	602	TATGCTAGGT	CTAGCAGGAA	IB (complete)	not in tree	0	1
										(+ strand)		f		38977..39974,40042...40621	GIY-YIG(intron)	1645	525		AGCAGAAATC	AAAATTTTAT		free	1	5	cox3 (421bp)	DNApol (1427bp)/ nad4L (3869bp) +trnK
										(- strand)		f		50376..51092	GIY-YIG	717	238		AATTATTTTT	AGATTTGGAA		free	1	0	atp9 (2077bp)	rns (1301bp)	44% ID at 99% cover
										(- strand)		f		51402..52571	GIY-YIG	1170	389		AGTATTTATA	TTAGAGAAGA		free	0	3	atp9 (598bp)	rns (2327bp)
11	Rhizopus oryzae	DAOM 148428	NC_006836	Mucoromycota	Mucoromycotina	Incertae cedis	Mucorales	Mucoraceae	38899..42738	(- strand)	3840	cob	i1	41737..42345	GIY-YIG	609	302	1	TTTCCTGGGT	TATGTTCTTC	ID	in frame	0	2
										(- strand)		f		46924..48054	GIY-YIG	1131	376		TATATTGTAT	GGCATTATAA	no	free	0	3	atp9_a (213bp)	atp9_b (37bp)
12	Rhizophydium sp.	136	NC_003053	Chytridiomycota	N/A	Chytridiomycetes	Chytridiales	Chytridiaceae		(+ strand)		f		10969..11847	GIY-YIG	879	292		ATATTAAAAA	ATAAATTAGT		free	0	1	atp9 (139bp)	cox2 (1769bp)+trnY,L,K,Q	similar to C terminus of atp9
										(+ strand)		f		12052..12309	GIY-YIG	258	85		TTACAGTCAA	GGGGCAAGTT		free	0	1	atp9 (1222bp)	cox2 (1307bp) +trnK,Q	60% ID at 38% cover at N-terminus
									15929..23612	(+ strand)	7684	cob	i1	16481..17617	GIY-YIG	1137	378	202	GATTGTTGGT	GTTTTAATTT	I (derived, B1)	P9 (15bp before end, P7: GAGACUA, P7': UAGUCC)	0	0
												cob	i3	18654..19481	GIY-YIG	828	275	1	TTTTATTGGT	TATGTTCTAA	ID	in frame	0	0
									41532..42359	(+ strand)	828	end of cox3	exonic1	42310..43845	GIY-YIG	1536	511		CATCTTGTCG	TAATATAAAA		exonic
									51928..58523	(+ strand)	6596	nad5	i2	54095..54973	GIY-YIG	879	292	440	GTTTGCGGGT	TAGTGGGAAG	I (derived, B1)	P9 (untill last base of intron, P7?)	0	0
									64370..68145	(+ strand)	3776	nad1	i1	65111..65749	GIY-YIG	639	212	603	TTACAAGCGT	TAGCAGACGG	I (derived, A)	P9/P8 (39bp before end, P7: ACGACUU, P7': UAGUCU)	0	0
13	Spizellomyces punctatus	BR117	NC_003052	Chytridiomycota	N/A	Chytridiomycetes	Spizellomycetales	Spizellomycetaceae		(- strand)		f		10546..11325	putative GIY-YIG	780	259		TGACTATGGC	AGTGCCTGAA	no	free	0	0	RNApol (421bp)/ cox2 (1157bp)	rns (4870 bp): reverse complement + trnY, D +3ORF
									12482..14532	(- strand)	2051	cox2	i1	12641..13303	putative GIY-YIG	663	220	485	CTTCACGGTT	TTCATGCCTA	I (derived, B1)	P8/P9(103bp before end, P7: GAGACUA, P7': UAGUCC)	0	0
14	Gigaspora margarita	BEG34	NC_016684	Mucoromycota	N/A	Glomeromycetes	Diversisporales	Gigasporaceae
15	Gigaspora rosea	DAOM 194757	JQ693395	Mucoromycota	N/A	Glomeromycetes	Diversisporales	Gigasporaceae
16	Chytriomyces confervae		NC_042880	Chytridiomycota		Chytridiomycetes	Chytridiales	Chytridiaceae
17	Synchytrium endobioticum		NC_042370	Chytridiomycota		Chytridiomycetes	Synchytriales	Synchytriaceae
18	Conidiobolus heterosporus	RCEF6331	NC_040967	Zoopagomycota		Entomophthoromycetes	Entomophthorales	Ancylistaceae	12965..29007	(+ strand)	16046	cox1	i1	13181..14092	GIY-YIG	912	303	1			IB (3', partial)
										(+ strand)		cox1	i13	27675..28250	GIY-YIG	576	191	1			IA (5' partial)
									31823..36701	(+ strand)	4879	cox2	i1	32057..32986	GIY-YIG	930	309	1			IB (5', partial)
19	Paramicrosporidium saccamoebae	KSL3	MTSL01000001	Cryptomycota
20	Rozella allomycis		NC_021611	Cryptomycota

## Sheet: HGT
	Category	Organism	gene	intron	Hits	Identity	Positives	Gaps	Genome Accession
	phytopathogenic fungi	Microbotryum lichnidis-doicae	f	102774..103877	no significant
			f	104756..105070	no significant
		Ustilago maydis,	cox1	i3	no significant
			cob	i1	Komagataeibacter rhaeticus (Hypothetical protein) - a-proteobacterium	242/279(87%)	261/279(93%)	0/279(0%)	WP_084149601
					fruits, flowers, and rotten food
		Fusarium oxyporum
		Phaeosphaeria nodorum			no significant
			nad1	i1	Quercus suber (uncharacterized protein)	215/354(61%)	265/354(74%)	48/354(13%)
	entomopathogenic fungi	Cordyceps bassiana	cox2	i1	no significant
			cob	i1	Staphylococcus aureus (hypothetical protein)	224/286(78%)	244/286(85%)	28/286(9%)	WP_117224982
			nad1	i1	Dunaliella salina [GIY-YIG homing endonuclease (mitochondrion)]	55/106(52%)	72/106(67%)	2/106(1%)
		Candida corydali	cob	i1	no significant
		Cyberlindera suaveolens	cob	i1	no significant
			cox1	i6	no significant
	saprophytic fungi	Phlebia radiata	cox1	i1	no significant
			cox1	i10	no significant
			cox1	i12	no significant
			cox1	i13	no significant
			rnl	i2	no significant
			rnl	i4	no significant
			cox2	i1	no significant
			cox2	i3	no significant
			f		no significant
		Allomyces macrogynus	f	21367..22446	no significant
			nad1	i2	no significant
			f	52467..52790	no significant
			f	52915..53550	no significant
	lichen fungi	Peltigera malacea	rnl	i2	no significant
			cox1	i1	Staphylococcus aureus (hypothetical protein)	141/219(64%)	185/219(84%)	1/219(0%)	WP_117224947
					Nocardioides terrigena (hypothetical)/ from soil - actinobacteria	128/189(68%)	160/189(84%)	1/189(0%)	WP_107768562
			cox2	i1	no significant
		Peltigera membranecea	rnl	i1	no significant
			cox1	i1	Staphylococcus aureus (hypothetical protein)	134/219(61%)	182/219(83%)	1/219(0%)	WP_117224947
					Nocardioides terrigena (hypothetical)/ from soil - actinobacteria				WP_107768562
			cox1	i6	no significant
			cob	i1	Staphylococcus aureus (hypothetical protein)	130/211(62%)	157/211(74%)	4/211(1%)	WP_117224982
