# Supplementary material for: The Coevolution of Fungal Mitochondrial Introns and Their Homing Endonucleases (GIY-YIG and LAGLIDADG)
Source: Genome Biol Evol. 2020 Jun 25;12(8):1337–54. doi: 10.1093/gbe/evaa126 (PMC7487136; doi:10.1093/gbe/evaa126)
Supplement: evaa126_Supplementary_Data [file evaa126_supplementary_data.zip › Megarioti and Kouvelis suppl table 3.xlsx]

## Sheet: Legend
	Supplementary Table 3: LD analysis for all introns shown in different sheets of this excel file according to the subphylum of the mt genome analyzed. In detail, the organism and the gene which contain the intron as well as, the size of the LD gene and its protein size, the insertional position of the LD in the intron, the boundaries of the intron and the intron type which contains the LD are pres…
	Footnote: Whenever LD genes are in fusion with the upstream exon, the insertion site number equals to one.

## Sheet: Pezizomycotina
a/a	Organism	Strain	Genome Accession	Phylum	Subphylum	Class	Order	Family (Mycobank)	gene	strand	gene size	gene	intronNo	LD	ORF size	Protein size	LD type	Insertional Position of LD	end of exonA	start of exon B	Intron type	Loop where LD inserted	W(UGA)	W(UGG)	gene before (distance)	gene after (distance)
1	Zasmidium cellare	ATCC36951	NC_030334	Ascomycota	Pezizomycotina	Dothideomycetes	Capnodiales	Mycosphaerellaceae									-
2	Exophiala dermatitidis	NIH/UT8656	CM001238	Ascomycota	Pezizomycotina	Eurotiomycetes	Chaetothyriales	Herpotrichiellaceae									-
3	Diaporthe longicolla		NC_027509	Ascomycota	Pezizomycotina	Sordariomycetes	Diaporthales	Diaporthaceae									-
4	Chrysoporthe cubensis	CMW 10028	NC_030524	Ascomycota	Pezizomycotina	Sordariomycetes	Diaporthales	Diaporthaceae	1..5271	(+ strand)	5271	cob	i1	205..1287	1083	360	LD1(2m)	4	CCGTAGAGCA	ΑTTATGCGTG	I (derived, B1)	P1-P10	4	0
												cob	i3	3345..4262	918	305	LD1	3	ATAGTTGAGT	TCATCTGAGG	IA	P1-P10	1	0
									10787..20736	(+ strand)	9950	cox1	i1	11838..12770	933	310	LD1(2m)	404	ΑΑGATTGCAT	AAATTAGCTT	IC2	P7	2	0
												cox1	i2	13168..14088	921	306	LD1(2m)	3	CATCTTTTCT	GATTCTTCGG	ID	P1-P10	4	1
												cox1	i4	16215..17054	840	279	LD1(2m)	1	ATTCCACGAT	ACTTACTACG	I (derived, B2)	in frame	3	2
									65551..75291	(+ strand)	9741	rnl	i2	69444..70184	741	246	LD1	645	CCGTACCTGG	CCTAAGGTAG	IB (complete)	P5/P6[58bp before P7/P7'(GAGACCA/UGGUCC)]	1	0
									41382..44488	(+ strand)	3107	nad5	i1	42099..43007	909	302	LD1(2m)	1	GATGGAGGGT	CCTACACCCG	IB (complete)	in frame	3	3
									88344..93416	(- strand)	5073	cox1	i2	90658..91029	372	123	?	412	CATCATCTCT	TGTATGGTCT	IB (complete)
5	Aspergillus nidulans	FGSC_A4	NC_017896	Ascomycota	Pezizomycotina	Eurotiomycetes	Eurotiales	Trichocomaceae	26314..31113	(+ strand)	4800	cox1	i2	27970..28908	939	312	LD1	69	GTATTAGCCG	TT(GGTATTACT)	IB (complete)	?	3	0
												cox1	i4	29265..30164	900	299	LD1(2m)	109	GCACCCAGAG	ATTATTATTA	IB (complete)		2	0
									7700..9920	(+ strand)	2221	cob	i1	8336..9166	831	276	LD1(2m)	98	GTGACGTATT	ATTCTTTGCA	IB (complete)	P7'(/UAGUCC)	2	0
6	Aspergillus oryzae	RIB40	JQ354998	Ascomycota	Pezizomycotina	Eurotiomycetes	Eurotiales	Trichocomaceae	12621..16125	(+ strand)	3505	cox1	i1	13966..14664	699	232	LD1(2m)	110	TTTCCATGAT	ACTTACTATG	?	unknown intron type
7	Glomerella graminicola	CM001021	M1.001	Ascomycota	Pezizomycotina	Sordariomycetes	Glomerellales	Glomerellaceae									-
8	Verticillium alboatrum	MF000004	VaMS102	Ascomycota	Pezizomycotina	Sordariomycetes	Glomerellales	Plectosphaerellaceae									-
9	Verticillium dahliae	NC_008248	Vd 76	Ascomycota	Pezizomycotina	Sordariomycetes	Glomerellales	Plectosphaerellaceae									-
10	Phialocephala subalpina	70-1	NC_015789	Ascomycota	Pezizomycotina	Leotiomycetes	Helotiales	Vibrisseaceae									-
11	Sclerotinia sclerotiorum	1980_ATCC18683	MF000007	Ascomycota	Pezizomycotina	Leotiomycetes	Helotiales	Sclerotiniaceae									-
12	Botryotinia fuckeliana	B05.10	KC832409	Ascomycota	Pezizomycotina	Leotiomycetes	Helotiales	Sclerotiniaceae	31872..44627	(+ strand)	12756	cox1	i2	33007..33978	972	323	LD1(2m)	800	GGTTTTGGT	CCTAACGGTT	IB (complete)	P9 (after the first P7, P7')	4	0
												cox1	i3	34679..35623	945	314	LD1(2m)	138	ACTCTCAATG	GTTACCAATA	IB (3', partial)	P8(122bp before end, P7 inside ORF , P7' outisde ORF)	7	0
												cox1	i5	37855..38664	810	269	LD1(2m)	382	TATTCTCAAC	AAATGGATTC	ID	?	4	1
										(+ strand)		f	-	1130..1915	786	261	LD1(2m)		CAATTGATCC	AGTAAACCTC		free	1	1	nad4L(35bp)	nad5(442bp)
									12073..17118	(+ strand)	5046	cox3	i1	12295..13281	987	328	LD1	6	ATATCAGAGG	TGGTTGCATT	IB (complete)	P1-P10	2	0
												cox3	i2	13869..14852	984	327	LD1(2m)	6	TTAGATATTA	GTGTAGAATA	IA	P1-P10	3	1
												cox3	i3	15482..16447	966	321	LD1(2m)	30	TACAATTCAA	AGCCTTATGT	I (derived, A)	P1-P10	2	1
									51955..58562	(+ strand)	6608	cob	i1	52415..53701	1287	428	LD1_IENR1	269	CTTTAACTCT	CAGAGTTTGA	IB (complete)	(38bp before end)	2	1
												cob	i3	55424..56107	684	227	LD2	84	TCACTGTGAG	TTATTACAAA	ID	P2/P5/P6 (P7, P7' after ORF)	4	0
												cob	i4	56770..57504	735	244	LD1	129	ACAACAGATT	GAGGTTTCTC	IA	P1-P3/P5 (P7, P7' after ORF)	1	1
									68683..70827	(+ strand)	2145	atp6	i1(exonic-intronic)	69022..70053	1032	343	LD1(2m)		AGGAGCCTAC	GTAGTCCATA	IB (complete)	exonic-intronic	4	1
									75257..78427	(+ strand)	3171	nad2	i1	75914..76999	1086	361	LD1(2m)	257	CTGGGACATT	AATTTGTATG	?	unknown intron type	5	1
										(+ strand)		f	-	66694..67245	522	183	LD1		AGTTGTTTTA	CCTTAATAGT		free	2	1	nad1 (342bp)	atp8 (615bp)
13	Cordyceps bassiana	Bb147	NC_017842	Ascomycota	Pezizomycotina	Sordariomycetes	Hypocreales	Clavicipitaceae	17023..19883	(+ strand)	2861	cox1	i1	18091..19344	1254	417	LD1	1	AGGAGGATTA	AGTGGTGTTG	IB (complete)	in frame	3	1
14	Fusarium oxysporum	F11	AY945289	Ascomycota	Pezizomycotina	Sordariomycetes	Hypocreales	Nectriaceae	11947..14945	(+ strand)	2999	nad5	i1	12664..13578	915	304	LD1(2m)	1	CATGGAGGGT	CCTACACCGG	IB (complete)	in frame	5	1
15	Cordyceps brongniartii	IMBST95031	NC_011194	Ascomycota	Pezizomycotina	Sordariomycetes	Hypocreales	Clavicipitaceae	17431..21525	(+ strand)	4095	cox1	i1	18034..18960	927	308	LD1(2m)	223	TGGAGTAGGT	ACAGGATGGA	IB (complete)	P9(49bp before end, P7, P7' before ORF)	4	0
16	Lecanora strobilina		NC_030051	Ascomycota	Pezizomycotina	Lecanoromycetes	Lecanorales	Lecanoraceae									-
17	Ceratocystis cacaofunesta	N/A	NC_020430	Ascomycota	Pezizomycotina	Sordariomycetes	Microascales	Ceratocystidaceae	21252..31422	(+ strand)	10171	cox2	i3	24763..26115	1353	450	LD1(2m)	419	CTTATGGATA	TGGAAATTAA	IA	P5/P9(135bp before end, only P7 spotted before ORF)	4	1
												cox2	i4	26310..27074	765	254	LD2	20	TAGCTCAAGG	GCACCAATGA	ID	P1-P10	4	0
									36003..50959	(+ strand)	14957	nad5	i1	36270..37730	1461	486	LD1(2m)	3	AACAGTTTCT	ATGCTTTT(A)	ID	P1-P10	2	1
												nad5	i4	43389..44324	936	311	LD1(2m)	1113	AATGGTTACA	GCAGGAGTTT	IB (complete)	P8(88bp before end, P7' after ORF)	5	2
												nad5	i1	38449..39369	921	306	LD1(2m)	2182	TTTGTGAATC	CTGTTTTAAT	ID	double P7/P7'	4	1
												nad5	i2	40075..41343	1269	422	LD1(2m)	13	TAACGATCCT	CATAATCAGA	IC2	P1-P10	6	0
												nad5	i5	44761..45756	996	331	LD1	187	CAATGGTTAC	GCAGGAGTTT	IB (complete)	P9/P9-P10(49bp before end, P7' inside ORF)	4	0
									52174..56152	(+ strand)	3979	cob	i1	52568..53923	1356	451	LD1	190	GAGCATATTA	TGAGAGATGT	IB (complete)	P9/P9-P10(40bp before end, P7, P7' before ORF)	3	0
												cob	i2	54293..55174	882	293	LD1(2m)	43	TGTTGAGTTC	GCTACGTTAA	IA	P1-P3/P5	2	0
									56770..70773	(+ strand)	14004	cox1	i2	58532..59581	1050	349	LD1(2m)	54	TGAACGCTTT	ATCCTCCTCT	IB (complete)	P7' after ORF	6	1
												cox1	i3	59926..61014	1089	362	LD1(2m)	6	TTAGCTGGTA	GTATAACTAT	IB (complete)	P1-P10	4	2
												cox1	i4	61235..62167	933	310	LD1(2m)	9	CATCTTTTCT	TTCTTCGGTC	ID	P1-P10	4	2
												cox1	i5	62666..63622	957	318	LD1(2m)	6	CCCGAGGTTA	TATATTAATT	IB (complete)	P1-P10	3	0
												cox1	i6	64157..64987	831	276	LD1(2m)	369	TTCGGTTACA	TCGGGATGGT	IB (complete)		4	1
												cox1	i7	65432..66466	1035	344	LD1(2m)	26	TTTGAAGTCA	TCATATGTAT	IB (complete)	P1-P10	5	2
												cox1	i9	68176..68871	696	231	LD1(2m)	116	TCCATGATAC	TTACTACGTG	I (derived, B2)	P5/P6 (P7/P7' after ORF)	3	1
												cox1	i10	69185..70243	1059	352	LD1	5	ACGTGGTCGC	GCATTTCCAC	IB (complete)	P1-P10	4	0
									77991..80824	(+ strand)	2834	nad4	i1	78654..79754	1101	366	LD1(2m)	156	TTATATACAT	TATGAGGATC	IC2	P8?(P7 inside ORF)(~78bp before end)	3	1
									92440..95810	(+ strand)	3371	cox3	i2	94107..95030	924	307	LD1(2m)	7	AAGTGAAGGT	ACATATTTAG	IB (complete)	P1-P10	2	0
												cox3	i1	92512..92871	360	119	LD1(2m)	4	TCCTTGACCT	TTATATATTT	?	P1-P10/	2	1
									98624..101145	(+ strand)	2522	nad6	i1	98828..100288	1461	486	LD1(2m)	248	TTGGTGCGGT	ATCTATTTTA	?	unknown intron type	3	0
18	Ajellomyces capsulatus	G186AR	GG663449	Ascomycota	Pezizomycotina	Eurotiomycetes	Onygenales	Ajellomycetaceae	18179..26840	(+ strand)	8662	cox1	i3ex4	21271..22356	1086	361	LD1(2m)	exonic4	ATCCTGAAGT	TATACCAGGT	IB (complete)	exonic-intronic	4	0
												cox1	i6	23958..24821	864	287	LD1(2m)	187	TGAAACACGG	ACAAGAGCTT	IB (extra insertion)		3	0
19	Arthroderma obtusum	ATCC 42129	NC_012830	Ascomycota	Pezizomycotina	Eurotiomycetes	Onygenales	Arthrodermataceae									-
20	Arthroderma otae	ATCC 36299	NC_012832	Ascomycota	Pezizomycotina	Eurotiomycetes	Onygenales	Arthrodermataceae									-
21	Trichophyton rubrum	BMU 01672	NC_012824	Ascomycota	Pezizomycotina	Eurotiomycetes	Onygenales	Arthrodermataceae									-
22	Sporothrix schenckii	ATCC 10268	NC_015923	Ascomycota	Pezizomycotina	Sordariomycetes	Ophiostomatales	Ophiostomataceae									-
23	Peltigera malacea	DB3992	NC_016955	Ascomycota	Pezizomycotina	Lecanoromycetes	Peltigerales	Peltigeraceae	2456..4292	(+ strand)	1837	cox3	i1	3372..3527	156	51	degenerated	275	TCATGGGTTA	CATGTTATGA	IA
									21297..23048	(+ strand)	1752	nad4L	i1	21910..22362	453	150	LD1	375	TTTATAGATT	AAGAGGAAGC	IC1	?	2	0
									23048..26289	(+ strand)	3242	nad5	i1	23978..25177	1200	399	LD1(2m)	1	GAGTCAATTG	GGGATGATGG	IB (complete)	in frame	6	0
									:34848..47538	(+ strand)	12691	cox1	i2	36471..37457	987	328	LD1	1	TGGTTTTGGT	AATTTCTTAT	IB (Complete)	in frame	4	0
												cox1	i3	37928..39001	1074	357	LD1(2m)	1	TTGAACTCTT	TACCCACCAT	IB (Complete)	in frame	7	1
												cox1	i4	39520..40365	846	281	LD1(2m)	105	CATCTTTTCT	GATTTTTTGG	ID		4	0
												cox1	i5	41008..42066	1059	352	LD1(2m)	1	AGTGTGAAGT	CATCACATGT	IB (extra insertion)	in frame	5	2
												cox1	i6	42206..43165	960	319	LD1(2m)	1	AGACGTGGAT	ACAAGAGCCT	IB (extra insertion)	in frame	2	1
												cox1	i7	43432..44505	1074	357	LD1	1	CGTCGTAGCT	CATTTCCATTA	IB (Complete)	in frame	3	0
												cox1	i9	46312..47244	933	310	LD1(2m)	1	ACAAAGTAGT	TTTGAGACAA	?	in frame	4	0
24	Peltigera membraneceae	LA-31632	NC_016957	Ascomycota	Pezizomycotina	Lecanoromycetes	Peltigerales	Peltigeraceae	:21848..27103	(+ strand)	5256	nad5	i1	22274..23113	840	279	LD1	1	TTGAGAAGGT	GTAGGAATAT	ID	in frame	3	3
												nad5	i3	24414..25040	627	208	IENR+LD2	158	GGAAGGT	CCTACACCTG	IB (Complete)	P5/P5 (404bp before P7)	4	2
									36564..46995	(+ strand)	10432	cox1	i2	38334..39401	1068	355	LD1(2m)	1	TTGAACGCTT	TACCCACCTT	IB (Complete)	in frame	8	2
												cox1	i3	39922..40767	846	281	LD1	105	CATCTTTTCT	GATTTTTTGG	ID	P5/P5 ( before P7)	4	0
												cox1	i4	41410..42468	1059	352	LD1(2m)	1	AGTGTGAAGT	CATCACATGT	IB (extra insertion)	in frame	4	2
												cox1	i5	42836..43696	861	286	LD1(2m)	22	ATTCCACGAT	ACGTATTACG	I (derived, B2)	P1-P10	2	1
									47966..53296	(+ strand)	5331	cob	i2	50608..51045	438	145	LD1	441	ATAGTTGAGT	TCATTTGAGG	IA	P5/P6 (156bp before P7)	1	1
25	Pyronema omphalodes	CBS 100304	NC_029745	Ascomycota	Pezizomycotina	Pezizomycete	Pezizales	Pezizomycetideae	14625..18090			nad4	i1	15795..17099	1305	434	LD1(2m)	502	AATCTTTCTG	GCCTTTGCTA	?	unknown intron type	2	0
												f		18501..19052	552	183	LD1		CCACCTAACT	TTCCTAATCT		free	3	0	nad4 (412bp)	trnR (1438bp), atp9 (3347bp)
												f		24277..25143	867	288	LD2		TTATAAGTAT	TTCGATTGAT		free	3	3	free GIY-YIG (198bp)	nad2 (2365bp)
									27507..32127			nad2	i1	28968..30470	1503	500	LD1(2m)+GIY-YIGbI1	697	CTGATCTCCT	AGTCGAAAAA	IC2	?	9	3
									49721..70861			cox1	i2	51351..52292	942	312	LD1(2m)	31	TGGGTTTGGT	AATTTCTTAT	IB (Complete)		1	2
												cox1	i4	54752..55384	633	210	?	911	ATTAGCCGGT	GCAATCACGA	IB (3', partial)		2	3
												cox1	i5	55593..56525	933	310	LD1(2m)	21	CACTTGTTCT	GATTCTTTGG	ID	P1-P10	4	2
												cox1	i5	57178..58101	924	307	LD1	25	ATTCTTTGGT	CATCCAGAG	IB (complete)	P1-P10	3	7
												cox1	i5	58297..58731	435	144	LD1	23	ATCCAGAGGT	TTATATATTA	IB (complete)	P1-P10	1	0
												cox1	i6	59813..60706	894	219	LD1(2m)	194	TATATTCGGT	TACTTAGGAA	IB (5', partial)		3	1
												cox1	i7	61320..61745	426	141	LD2	112	TTGGTTTAGA	GTTGAT	IB5'		1	0
												cox1	i7	62272..62670	399	132	LD1	1064					3	0
												cox1	i7	62753..63175	423	140	LD1	1545					1	0
												cox1	i7	63766..65328	1563	520	LD1	13	TGGTTTAGAT	ATGACAAGAG	IB (3', partial)		4	5
												cox1	i8	69569..70062	441	146	LD1(2m)	343	TTTCCATGAT	ACTTATTACG	I (derived, B2)	iderB2	1	2
												cox1	i8	69646..70062	417	138					I (derived, B2)		1	0
												f		71260..72675	1416	471	LD1(2m)		AATAAAATCA	AACCTTTATG		free	2	1	cox1 (400bp)	free LD (1578bp)	90% ID
												f		74252..75673	1422	473	LD1(2m)		AAATATAACC	ACCTTTATGA		free	2	0	free LD (1578bp)	pseudo cox1 (8bp)
									81124..81501			f		78980..81121	2142	713	LD1(2m)+IENR1+GIY-YIG		AAACACAAAT	TGCTACTGGC		free	7	1	atp6 (217bp)	pseudo atp6 (3bp)
												f		81658..82122	465	154	LD1		AAAATAAACA	AAAAGGGTTA		free	2	1	pseudo atp6 (158bp)	free LD (114bp)
												f		82235..82663	429	142	LD1		TCCTAACTAT	TTTTAACTTC		free	1	0	free LD (114bp)	rns (821bp)
												f		110948..111442	495	164	LD2		TTTAATATAT	TTTTTGTTCG		free	4	2	cox3 (600bp)	cox3 pseudo (44bp)
												f		127628..128158	531	176	LD1		TAAGGCTTCA	CGAATAAAAG		free	3	0	cox2 (620bp)	cox2 pseudo (54bp)
												f		168925..169596	672	223	LD2		AAAAGATATT	TATGCATCAA		free	5	0	rnl exon2-exon3
												f		170166..170588	423	140	LD2		AAAATATAAA	CCCGTAGATT		free	2	0	rnl exon3-exon4	not significant ID
												f		170534..170902	369	122	LD2		TAAAATATAA	ATAATTAGTT		free	0	0	rnl exon3-exon4
26	Phaeosphaeria nodorum	SN15	NC_009746	Ascomycota	Pezizomycotina	Dothideomycetes	Pleosporales	Phaeosphaeriaceae	7571..9817	(+ strand)	2247	cob	i1	8108..9037	930	309	LD1(2m)	35	TTTGAGGTGG	ATGCTCTGTT	IB (complete)		2	1
									32519..35847	(- strand)	3329	nad5	i1	34237..35427	1191	396	LD1(2m)	93	GATCCTCGGG	ATAAATTTTA	IC2	P9 (~48bp before end)	6	0
27	Zymoseptoria tritici	IPO323	NC_010222	Ascomycota	Pezizomycotina	Dothideomycetes	Pleosporales	-
28	Chaetomium globosum	CBS 148.51	MF000005	Ascomycota	Pezizomycotina	Sordariomycetes	Sordariales	Chaetomiaceae
29	Neurospora crassa	OR74A	KC683708	Ascomycota	Pezizomycotina	Sordariomycetes	Sordariales	Sordariaceae	25833..27595	(+ strand)	1763	nad4L	exonic intronic1	25833..27191	1359	452	LD1(2m)		TCTATAGATT	AAGAGGAAGT	IC1	exonic-intronic	3	2
									27595..32288	(+ strand)	4694	nad5	exonic intronic1	27595..29196	1602	533	LD1(2m)		CCATGATCCT	CATAACCAAA	IC2	exonic-intronic	12	0
									33897..37651	(+ strand)	3755	cob	i1 ex2 i2(TWINTRON)	33897..36651	2755	477	LD1(2m)		CCTGGGTTAT	GTTTTACCTT	IA	exonic-intronic	6	1
														33897..34289,35611..36651
									46053..49134	(+ strand)	1082	nad4	exonic intronic1	46053..48059	2007	668	LD1(2m)		TTATATACAT	TATTGGGATC	IC2	exonic-intronic	6	1
									:55087..57247	(+ strand)	2161	atp6	exonic intronic1	55087..56529	1443	480	LD1(2m)		TAGGAATGGT	TCCTTATAGT	IB (complete)	exonic-intronic	4	2
30	Sordaria macrospora	k-hell	CABT01004783	Ascomycota	Pezizomycotina	Sordariomycetes	Sordariales	Sordariaceae		(+ strand)		f		21637..23436	1800	599	LD1(2m)		TGCCAAACAG	GAAGACTTAT		free	5	3	nad2 (361bp)	nad3 (3099bp)
										(+ strand)		f		23963..25462	1500	499	LD1+LD2		GCGAAGCTGG	AGATTACCCC		free			nad2 (2687bp)	nad3 (1073bp)
									34664..41893	(+ strand)	7230	nad5	i2	35087..35701	615	204	LD1	99	GCCATGATCCT	CATAACCAAA	IC2	P2? (P7 not detected)	6	0
												nad5	i3	36770..37228	459	152	LD1	33	CGATGGAAGGT	CCTACTCCCG	?	unknown intron type	3	0
												nad5	i3	38065..38988	924	307	LD1(2m)	1328	CGATGGAAGGT	CCTACTCCCG	?	unknown intron type	0	6
												nad5	ex4 i4	39193..40575	1383	460	LD1		CACAATGAGT	CAATTGGGGA	IB (3', partial)	exonic-intronic	6	2
									26534..28457	(+ strand)	1924	nad3	i1	26894..27481	588	195	LD1(2m)	271	TCACATTCCT	TATCAAGAAA	?	unknown intron type	1	0
									32897..34664	(+ strand)	1768	nad4L	i1	33633..33959	327	108	LD1(2m)	498	TCTATAGATT	AAGAGGAAGT	IC1		2	1	trnK (1745bp)	nad4L (253bp)
										(+ strand)		f		31449..32645	1197	398	?		TTTATTTATT	TTTTTTGGAT		free	6	2
									43423..50156	(+ strand)	6734	cob	i1	43856..45259	1404	467	LD1	232	ATAGAACATA	TTATGCGTGA	I (derived, B1)	P9(32bp before end, P7, P7' before ORF)	3	0
												cob	i3	47360..47860	501	166	LD1	447	ATTGTTGAGT	TTTGAGGAGG	IA	P1-P3/P5(222bp before P7)	1	1
									52114..60324	(+ strand)	8211	cox1	i1	52549..53847	1299	432	LD1(2m)	22	TCCTGCCAAG	GTGTACAAAG	IC2	P1-P10	6	1
												cox1	i5	55989..57038	1050	349	LD1	3	GTAGTTGCTC	ATTTCCACTA	IB (complete)	P1-P10	4	0
									69735..72684	(+ strand)	2950	nad4	i1	70710..71045	336	111	LD1(2m)	0	TTATATACAT	TGGGATCCTT	IC2	in frame/	2	1
31	Annulohypoxylon stygium	N/A	NC_023117	Ascomycota	Pezizomycotina	Sordariomycetes	Xylariales	Hypoxylaceae	6400..14259	(+ strand)	7860	cox3	i1	6856..7596	741	246	LD1	241	AATTAGTGAG	ACTTTTTTAG	IB (complete)	P5/P6(267bp before P7)	3	0
												cox3	i3	10701..11918	1218	405	LD1(2m)	158	TAATACAGTG	TGAATATTAT	ID	P5/P6(123bp before P7)	2	0
												cox3	i4	12364..13455	1092	363	LD1(2m)	13	TACAGGCTTA	CAAGCATTAG	IA	P1-P10	3	0
									17003..27313	(+ strand)	10311	rnl	i4	26012..26797	786	261	LD2	270	TGAGCTGGGT	TAAATACGTC	IA	P8 (between P7 and P7')	0	0
									32265..39448	(+ strand)	7184	nad2	i1	32766..34016	1251	416	LD1(2m)	127	AATAGAATAC	TTAATTTTAT	IC2	P7 inside ORF	5	1
												nad2	i3	37761..38357	597	198	LD1	700	ATCTCCTGAT	GATGTTTATG	?	unknown intron type	2	0
									51039..63085	(+ strand)	12047	nad5	i1	51525..52655	1131	376	LD1(2m)	160	CAATGATCCT	TTTTTTAGTT	IC2	P7 inside ORF (58bp from the start of the orf)	3	1
												nad5	i2	52984..54273	1290	429	LD2+LD1	157	ATGAGAAGGT	GTAGGTGTTT	ID	?	6	0
												nad5	i2	54792..55382	591	196	LD2	1965	ATGAGAAGGT	GTAGGTGTTT	ID	P2/P5(171bp before P7)	4	0
												nad5	i3	56259..56861	604	200	LD1	391	TTTAGGTAAG	TTAGATTATG	IB (complete)	?	3	0
												nad5	i5	60118..61260	1143	380	?	13	GAGTCAATTG	GGGATGATGG	IB (complete)	P1-P10	5	1
									63608..78292	(+ strand)	14685	cob	i1	64012..65601	1590	529	LD1(2m)	204	TATAGAGCAT	ATTATGAGAG	IB (5', partial)		5	0
												cob	i1	65706..67091	1386	461	LD1(2m)	1898	TATAGAGCAT	ATTATGAGAG	IB (5', partial)	?	5	0
												cob	i3	74393..75292	900	299	LD1	5304	GGCTACAGTT	TGTATTACTA	IB (complete)	?	1	0
												cob	i4	75662..76330	669	222	?	241	GTCAAAAAAT	GGTTTTAGTG	IA	P1-P3/P5(184bp before P7)	2	0
												cob	i5	76829..77488	660	219	LD2	28	TGCAGGGTCT	GCAAGTAACC	ID	P1-P10	4	2
									81291..106237	(+ strand)	24947	cox1	i1	81993..83198	1206	401	LD1(2m)	481	TGACATGGCA	TTCCCTAGAC	IB (complete)	?	4	0
												cox1	i1	83261..83845	585	194	LD1	1749				?	3	1
												cox1	i3	86961..87995	1305	344	LD1(2m)	7	TTGAACTCTA	TATCCTCCTT	IB (complete)	P1-P10	5	1
												cox1	i5	90563..91084	552	173	LD1	375	CATCTTTTCT	GATTTGGATT	ID	P2/P5 (241bp before P7)	3	1
												cox1	i6	91533..92483	951	316	LD1(2m)	19	CCCTGAGGTT	TATATATTAA	IB (complete)	P1-P10	3	0
												cox1	i7	92688..93902	1215	404	LD1	25	TATATTCGGT	TACATAGGTA	IB (complete)	P1-P10	7	0
												cox1	i8	95799..96839	1041	346	LD1	10	ATTTATTGTT	GTTAAGCATC	IB (complete)	P1-P10	4	2
												cox1	i10	98629..99966	1338	445	LD1+LD2	109	CTCATGGTTG	GCTACATGTT	IB (extra group)	?	3	1
												cox1	i12	102960..103793	834	227	LD1(2m)	31	TTTCCACGAT	ACTTACTACG	I (derived, B2)	P1-P10	4	0
									107456..116317	(+ strand)	8862	nad1	i3	112339..112911	573	190	LD1	760	AGTTATACCT	TATGGTCCTG	IC2	P8/P9(122bp from the end) (P7:ACGAGUA)	2	0
									121249..125490	(+ strand)	4242	atp6	i1	121642..122682	1041	346	LD1(2m)	13	TCGGGATGGT	TCCTTATAGT	IB (complete)	in frame	2	2
32	Pestalotiopsis fici		NC_031828	Ascomycota	Pezizomycotina	Sordariomycetes	Xylariales	Pestalotiopsidaceae	18431..20110		1680	nad4L	exonic intronic1	18524..19780	1257	418	LD1(2m)		TTTACAGATT	AAGAGGAAGT	IC1	exonic-intronic	2	2
									25987..31658		5672	cob	ex2 i2*	29845..30897	1053	350	LD1(2m)		GAGGAGGTTT	CTCTGTAAAT	IB (complete)	exonic-intronic	5	0
									34249..47744		13496	cox1	i2	35943..37577	1635	544	LD1(2m)+LD2	1	TGGTTTTGGT	TAACGATTAT	IB (complete)	in frame	10	1
												cox1	exonic intronic3	38565..39506	942	313	LD1(2m)		CAGATATGGC	ATTCCCTAGA	IB (complete)	exonic-intronic	4	1
												cox1	exonic intronic4	40740..41906	1167	388	LD1(2m)		GTTAGCCGGT	GGAATTACAA	IB (complete)	exonic-intronic	3	2
												cox1	i4	42359..43009	651	216	LD1	1518	GTTAGCCGGT	GGAATTACAA	IB (complete)		2	1
												cox1	exonic intronic5	43052..44131	1080	359	LD1(2m)		CATCTTTTCT	GATTCTTCGG	ID	exonic-intronic	5	0
												cox1	exonic intronic 6	44569..45615	1047	348	LD1(2m)?		ATCCTGAGGT	TTACATTTTA	IB (complete)	exonic-intronic	3	0
												cox1	exonic intronic7	45762..46904	1143	380	LD1		TGTTTGAAGT	CATCACATGT	IB (complete)	exonic-intronic	7	2
									50090..52937		2848	nad4	exonic intronic1	50447..51910	1464	487	LD1(2m)		TTATATACAT	TATTCGGATC	IC2	exonic-intronic	4	2
									53288..58773		5486	atp6	exonic intronic1	53297..54703	1407	468	LD1(2m)		ATTAAGTTTA	ATCGTCATGA	IC2	exonic-intronic	6	2
												atp6	i1 ex2 i2*	54933..56294	1362	453	LD1(2m)		GTGGTAGAAT	TATTATATTT	IB (complete) +IC2	exonic-intronic	4	0
33	Xylona heveae	TC161		Ascomycota	Pezizomycotina	Xylonomycetes	Xylonomycetales	Xylonomycetaceae	6685..10327		3643	cox1	ex1 i1	7867..8730	864	287	LD1(2m)	start codon not determined	TTTCCATGAT	ACTTACTATG	?	exonic-intronic/ unknown intron type	2	2

## Sheet: Taphrinomycotina
a/a	Organism	Strain	Genome Accession	Phylum	Subphylum	Class	Order	Family (Mycobank)	gene	strand	gene size	gene	intronNo	LD	ORF size	Protein size	LD type	Insertional Position of LD	end of exonA	start of exon B	Intron type	Loop where LD inserted	W(UGA)	W(UGG)
1	Pneumocystis carinii	N/A	NC_013660	Ascomycota	Taphrinomycotina	Pneumocystidomycetes	Pneumocystidales	Pneumocystidaceae
2	Schizosaccharomyces japonicus	ATCC10660	NC_004332	Ascomycota	Taphrinomycotina	Schizosaccharomycetes	Schizosaccharomycetales	Schizosaccharomycetaceae	16853..23422	(+ strand)	6570	cox1	i1	17570..18571	1002	333	intein splicing	1	GTTCTTCGGT	CATCCTGAGG	IB (complete)	in frame	3	4
												cox1	i2	19371..20294	924	207	LD1(2m)	63	ATCCTGAGGT	TTATATTCTA	IB (complete)	P5	0	2
												cox1	i2	21595..22440	846	281	LD1	2287	ATCCTGAGGT	TTATATTCTA	IB (complete)	P6 (P7 insisde ORF, P7' after ORF)	2	0
3	Scizosaccharomyces pombe	ad7-50h-.	NC_001326	Ascomycota	Taphrinomycotina	Schizosaccharomycetes	Schizosaccharomycetales	Schizosaccharomycetaceae	4886..8790	(+ strand)	3905	cox1	i1	5291..6445	1155	384	LD1	2	GTTGGACGGT	ATATCC ACCA	I (derived, B1)	P1-P10	0	5
												cox1	i2	6845..7817	973	323	LD1(2m)	1	ATCCAGAGGT	TTATATTTTA	IB (complete)	in frame	2	1
4	Taphrina betulina	UCD315	CM018326	Ascomycota	Taphrinomycotina	Taphrinomycetes	Taphrinales	Taphrinaceae	4903..6952			cox2		5277..6134	858	285	LD2	6			ID
									15523..17523			cox3	i1	15994..16728	735	244	LD2	24			ID
									19898..24176			nad5	i1	20324..21073	750	249	LD2	1			ID	in frame
													i2	21764..22657	894	297	LD2	8			IB (complete)
									29854..33651			rnl	i1	32045..32362	318	105	LD1	158			IB (complete)
									38121..519	(-strand)		cox1		39502..40941	1440	479	LD1(2m)				IB (complete)
														41815..42645	831	276	LD1(2m)				I (derived, B2)

## Sheet: Saccharomycetes
a/a	Organism	Strain	Genome Accession	gene	strand	gene size	gene	intronNo	LD	ORF size	Protein size	LD type	Insertional Position of LD	end of exonA	start of exon B	Intron type	Loop where LD inserted	W(UGA)	W(UGG)	gene before (distance)	gene after (distance)
1-CTG group	Meyerozyma guiliermondii	CBS 2030	KC993176	14165..22931	(- strand)	8767	cox1	i2	19894..21090	1197	398	LD1	2	GATGAACAGT	TTATCCACCA	IB (3' partial)	P1-P10	4	0
							cox1	i3	18305..19429	1125	374	LD3	1	TTCTTCGGT	CACCCTGAAG	IB (complete)	in frame	6	1
							cox1	i4	16972..18009	1038	345	LD2	3	TCATGACTGT	CAACGCTATA	IB (extra group)	P1-P10	1	0
							cox1	i5	14972..16288	1317	438	LD1	1	CGTGGTAGGT	CATTTCCATT	IB (complete)	in frame	4	0
				10977..13999	(- strand)	3023	cob	i1	12788..13570	783	260	LD2	1	TCATTGAGGT	GCTACTGTAA	IA	in frame	4	1
	Millerozyma farinosa	CBS185	FN870377	3252..8597	(- strand)	5346	cox1	exonic1intronic1	6507..8597	2091	696	?		AGTATGAAGT	CATCATATGT	IB (complete)		10	2
	Candida sake	CBS159	KC993194	16231..19032	(- strand)	2802	nad5	i1	17449..18447	999	332	LD1(2m)	1	CATGGAGGGT	CCAACACCTG	IB (complete)	in frame	5	2
	Candida blackwellae	AS2.3639	KC993199
	Lodderomyces elogisporus	NRRL YB-4239	MF000009
	Candida theae	G-17	KC993195	6964..10572	(- strand)	3609	rnl	i1	7523..8227	705	234	LD2	226	CGCTAGGGAT	AACAGGGTAA	IA	P8(122bp before end, P7 before, P7' after)	4	0
				3641..5991	(- strand)	2351	cob	i1	4810..5562	753	250	LD2	1	CCATTGAGGT	GCTACTGTTA	ID	in frame	4	0
				10736..13801	(+ strand)	3066	cox1	i1	11453..12370	918	305	LD1(2m)	3	CATTTATTTT	GATTCTTTGG	ID	P1-P10	4	0
	Candida metapsilosis	MCO448	NC_006971
	Candida corydali	NRRL Y-27910	KC993198	30102..38053	(+ strand)	7952	cox1	i2	31355..32329	975	324	LD1(2m)	3	CACCTATTTT	GATTCTTTGG	?	P1-P10	4	0
							cox1	i8	35805..36800	996	331	LD1(2m)	1	ATTCCATGAT	ACTTATTACG	I (derived, B2)	in frame	3	0
				38476..43964	(+ strand)	5489	cob	i2	40489..41349	861	286	LD2	1	ACACTGAGGT	GCTACAGTTA	ID	in frame	3	0
							cob	i4	42415..43479	1065	354	?	1	TAGTTTAGGT	CATCCAGACA	IB (complete)	in frame	3	2
	Candida saraburiensis	KU-Xs13	KC993174				f		4826..5899	1074	357	?					free	7	0	cox3 (189bp)	cox1 (711bp)
				6609..10877	(+ strand)	4269	cox1	i1	7002..8153	1152	383	LD1	2	GATGAACGGT	TTATCCACCT	IB (complete)	P1-P10	5	1
							cox1	i3	9092..10096	1005	334	LD1(2m)	1	AGTTTGAAGT	CATCATATGT	IB (complete)	in frame	4	2
	Candida frijolesensis	NRRL Y-48060	NC_015814	12852..21351	(+ strand)	8500	cox1	i2	16392..17243	852	283	LD1	207	GTTGAACGGT	ATATCCACCA	IB (complete)	P8(103bp before end, P7: GAGACUU before ORF, P7:UAGUCC after ORF)	4	0
							cox1	i3	17977..18861	885	294	LD1	286	ATCCAGAGGT	TTATATTTTA	IB (complete)	P9(43bp before end, P7: GAGACUA before ORF)	2	0
							cox1	i4	19145..20108	964	320	LD2	1	TTTCATGATT	AGCAACTTTA	?	in frame	1	0
				21588..24420	(+ strand)	2833	cob	i3	23088..23993	906	301	?	1	TTCATTAGGT	CATTCGGATA	IB (complete)	in frame	5	2
				29496..33270	(- strand)	3775	nad5	i1	31729..32688	960	319*	LD2_IENR1	1	AATGGAGGGT	CCAACACCAG	?	in frame	5	0
							nad5	i1	30753..31640	888	295	LD2_IENR1	1049	AATGGAGGGT	CCAACACCAG	?	unknown intron type	5	0
	Candida gigantensis	NRRL Y-27736	KF017572													*29% id
	Candida buenavistaensis	NRRL Y-27734	KC993175
	Candida albicans	CBS 562	KC993188	21369..27528	(+ strand)	6160	cox1	i1	21762..22862	1101	366	LD1	2	GTTGAACGGT	TTATCCACCT	IB (3' partial)	P1-P10	5	1
							cox1	i3	24619..25578	960	319	LD1	1	ATTCTTCGGT	CATCCAGAGG	IB (complete)	in frame	6	3
							cox1	i4	25987..26718	738	243	LD1	1	CTTCCATGAT	ACATATTATG	I (derived, B2)	in frame	5	0
	Candida albicans	SC5314	NC_002653
	Candida subhashii	FR-392-06-SUB1	KC993184
	Candida subhashii	FR_392	NC_014337
	Candida alai	NRRL Y-27739	NC_014612
2-Pichiaceae	Ogataea thermophila	NCAIM Y.01608	KC993173	1..7043	(+ strand)	7043	rnl	i2	2851..3948	1098	365	LD1(2m)	95	CGAAATGCCT	TGTCTACTAA	IC2	P6/P7(54bp before end, P7 and P7' inside ORF)	5	0
							rnl	i4	4728..5633	906	301	LD1(2m)	508	AAGACCTTTT	GCAGCTTTAC	II (domainV)	domain V	4	0
				14642..18496	(+ strand)	3855	cob	i2	16537..17454	918	305	LD1	3	ATTGTTCCGT	TCATATGAGG	IA	P1-P10	2	0
					(- strand)		cox1	i2	48877..49998	1122	373	LD1(2m)	1	GTTCTTTGGT	AATTATTTAG	IB (complete)	in frame	5	0
							cox1	i3	47075..48382	1308	435	LD1	2	GATGAACGGT	ATACCCACCT	I (derived, B1)	P1-P10	7	0
							cox1	i4	45610..46632	1023	340	LD1	3	CATCTTTTCT	GATTCTTTGG	ID	P1-P10	4	0
							cox1	i5	43971..45107	1137	378	LD1	1	TATCTTTGGT	CAATTAGGTA	IB (complete)	in frame	4	0
	Ogataea philodendri	CBS 6075	KC993191	9533..12694	(- strand)	3162	cox1	i1	11384..12292	909	302	LD2	1	TACGGGTTGA	ACAGTTTACC	II (domainV)	in frame	3	0
				13307..19778	(+ strand)	6472	rnl	i1	15235..16422	1188	395	LD1(2m)	217	TGAAAAGAGT	TGTCTACTAA	IC2	P7 inside ORF (187bp from the start of the orf)	5	0
							rnl	i5	18363..19331	969	322	LD1	313	AGTTGGGTTA	AATACGTCGT	?	unknown intron type	1	0
	Ogataea angusta	DL-1	NC_014805		(+ strand)		f		8145..10466	2322	773	LD1_IENR1		TAAAAATACA	AACAATTATA		not in tree	6	0	cox2 (70bp)	trnE (30bp)
					(+ strand)		f(atp9)		13967..14905	939	312	LD2		TTATTATTAT	ATTAATATTT		free	3	0	9bp overlap with atp9	trnN (25bp)
				37096..41214	(- strand)	4119	cox1	i2	37938..39047	1110	369	LD1(2m)	7	TTTTGGTCAA	CAATTAGGTA	IB (complete)	P1-P10	4	0
	Dekkera bruxellensis	CBS 2499	NC_013147	67558..72905	(- strand)	5348	cox1	i2	68863..69651	789	262	LD1(2m)	856	AGTATGAAGT	CATCACATGT	IB (complete)	?	6	0
3-Phaffomycetaceae	Cyberlindnera suaveolens	CBS 1670	KC993193		(+ strand)		f		3303..4769	1467	488	LD1		AAATTGTAGC	TAGTAATGTT		free	7	0	cox2 (137bp)	rns (6329bp)
				11507..18405	(- strand)	6899	cob	i2	15678..16409	732	243	LD2	1	ACATTGAGGT	GCCACAGTAA	ID	in frame	3	0
							cob	i3	13848..15002	1155	384	intein splicing	1	TACACTGGGT	CATCCTGACA	IB (complete)	in frame	6	2
				24027..26025	(- strand)	1999	cox3	i1	24895..25806	912	303	LD1	1	TGCAGAGGGT	ACATATTTAG	IB (complete)	in frame	2	0
				31363..40407	(- strand)	9045	cox1	i1	38653..39684	1032	343	LD3	1	ATTTTTCGGT	CACCCTGAGG	IB (complete)	in frame	6	2
							cox1	i2	37275..38549	1275	424	LD1	2	ACCCTGAGGT	ATATATTTTA	I (derived, B1)	P1-P10	3	1
							cox1	i3	35915..37024	1110	369	LD1(2m)	1	AGTATGAAGT	CATCATATGT	IB (extra insertion)	in frame	5	1
							cox1	i4	34798..35676	879	292	LD2	2	TCTCTTGATT	AGCAACATTA	IB (extra group)	P1-P10	1	0
							cox1	i5	33429..34340	912	303	LD1	1	ATTCCATGAT	ACTTATTACG	I (derived, B2)	in frame	5	0
					(- strand)		f		6183..7031	849	282	LD2		CGTATAATAA	TATATCATAT		free	2	1	atp9 (6bp)	trnR (86bp)
				41562..46445	(- strand)	4884	rnl	i1	43432..44544	1113	370	LD1(2m)	119	CGAAATGCCT	TGGCTCATAA	IC2	?	4	0
	Wickerhamomyces mucosus	CBS 6341	KC993197	9495..16265	(- strand)	6771	cob	i1	15084..15836	753	250	LD2	1	ACATTGAGGT	GCTACTGTTA	ID	in frame	2	1
							cob	i2	13680..14609	930	309	?	2	TAGTTCCCTT	TATTTGAGGA	IA	P1-P10	3	0
							cob	i3	11937..12983	1047	348	?	1	TACTTTAGGT	CATCCTGATA	IB (complete)	in frame	7	2
				26541..34557	(- strand)	8017	cox1	i1	33232..34314	1083	360	LD1(2m)	1	AGGATTTGGT	AACTATATGT	IB (complete)	in frame	6	0
							cox1	i2	31541..32755	1215	404	LD1(2m)	2	GTTGAACAAT	CTATCCACCT	IB (complete)	P1-P10	4	0
							cox1	i3	30053..31192	1140	379	LD1(2m)	1	ATTATCGGCT	GGTGTAACAA	IB (complete)	in frame	7	1
							cox1	i4	28647..29678	1032	343	LD1	1	AGTTTGAAGT	CACCATATGT	IB (complete)	in frame	5	1
							cox1	i5	27557..28423	867	288	LD2	2	TCTCTTGACT	AGCAACTCTA	?	P1-P10	0	0
				35300..41018	(- strand)	5719	rnl	i1	38137..38856	720	239	LD1	358	CAAAATGCCT	TGGCTACTAA	IC2	?
							rnl	i2	35712..36806	1095	364	LD1	321	TGAGTTGGGT	TAAATACGTC	?	?
	Candida norvegica	CBS 2874	KF017573	19188..23772	(+ strand)	4585	rnl	i2	22517..23203	687	228	LD1	407	CGAGTTGGGT	TAAATACGTC	I (derived, A)	?	1	0
				25783..33144	(+ strand)	7362	cox1	i1	26026..27153	1128	375	LD1(2m)	1	AGGATTTGGT	AATTATATGT	I (derived, B2)	in frame	3	0
							cox1	i2	28077..29111	1035	344	LD1	3	CATTTATTCT	GATTCTTTGG	ID	P1-P10	5	0
							cox1	i3	29745..30890	1146	381	LD1	1	AGTATGAAGT	CATCATATGT	IB (complete)	in frame	7	1
							cox1	i4	31084..32010	927	308	LD2	2	TTAGTTGATT	AGCTACATTA	IB (extra group)	P1-P10	0	0
	Barnettozyma californica	CBS 252	KC993183	11481..15981	(+ strand)	4501	cob	i2	12302..13168	867	288	LD2	1	ACATTGAGGT	GCTACTGTAA	ID	in frame	4	0
							cob	i3	14439..15521	1083	360*	LD3+ ribonucleotide-diphosphate reductase subunit alpha	1	TACTATGGGT	CATCCAGATA	IB (complete)	in frame	6	2
				31041..41762	(+ strand)	10722	cox1	i1	31284..32366	1083	360*	LD1	1	AGGATTCGGT	AATTATATGT	I (derived, B2)	in frame	3	0
							cox1	i2	32913..34169	1257	418	LD1	2	GATGAACTAT	CTATCCTCCA	IB (complete)	P1-P10	5	0
							cox1	i3	34577..35602	1026	341	LD1	3	CATTTATTCT	GATTCTTTGG	ID	P1-P10	4	0
							cox1	i4	36162..37424	1263	420	?	2	ATTCTTTGGT	CATCCGGAAG	IB (complete)	P1-P10	7	1
							cox1	i5	37706..38638	933	310	LD2	2	TCTCATGATT	AGCAACATTA	IB (extra group)	P1-P10	2	0
							cox1	i6	39195..40076	882	293	LD1(2m)	1	ATTCCATGAT	ACATACTATG	I (derived, B2)	in frame	5	0
4-Post WGD	Vanderwaltozyma polyspora	DSMZ 70294	NC_009638										*28%id
	Saccharomyces pastorianus	Weihenstephan 34/70	NC_012145
	Saccharomyces cerevisiae	Kyokai no. 7	AP012028
	Saccharomyces cerevisiae	NCYC3585	KR260477
	Saccharomycetes paradoxus	IFO1804	KP712786		(+ strand)		f(cox2)		14554..15972	1419	472	LD1_IENR1		AATTTTTGGA	TTATTATTTT		free	8	1	cox2 (17bp)	cox1 (4168bp)
				20139..27491	(+ strand)	7353	cox1	i1	20835..21374	540	179	LD1	4	AGGTTTTGGT	AACTATTTAT	IB (complete)	P1-P10	3	0
							cox1	i3	23379..24377	999	332	LD1(2m)	224	CATTTATTTT	GATTCTTTGG	ID	?	6	0
							cox1	i4	25501..26427	927	308	LD2	1	CTCATGATTA	GCTCTAATCT	IB (extra group)	in frame	2	0
				37882..46426	(+ strand)	8545	cob	i3	40426..41268	843	280	LD2	1	ACATTGAGGT	GCACTAGTTA	ID	in frame	3	1
							cob	i4	41908..42963	1056	351	LD1(2m)	2	GAGGTGGGTT	CTCAGTATCT	IB (3' partial)	P1-P10	5	0
							cob	i5	43908..45068	1161	386	LD1	1	AATACTTTAGGT	CATCCTGATA	IB (complete)	in frame	8	1
	Saccharomyces cerevisiae	YJM1388	CP006537
	Saccharomyces cerevisiae	YJM1401	CP006541
	Saccharomyces cerevisiae	YJM1439	CP006549
	Saccharomyces cerevisiae	YJM975	KP712785	13001..21158	(+ strand)	8158	cox1	i3	18643..19707	1065	354	LD1	410	ATTCCACGAT	ACTTACTACG	I (derived, B2)	P9(60bp before end, P7 and P7' before ORF)	3	0
				28933..36307	(+ strand)	7375	cob	i2	30125..30940	816	271	LD2	1	ACATTGAGGT	GCACTAGTTA	ID	in frame	3	0
							cob	i3	31710..32756	1047	348	LD1(2m)	2	AGGTGGGTT	CTCAGTATCT	IB (3' partial)	P1-P10	4	1
							cob	i4	33742..34905	1164	387	LD1_intein splicing	1	TACTTTAGGT	CATCCTGATA	IB (complete)	in frame	7	1
	Saccharomyces cerevisiae	YJM993	CP006506
	Nakaseomyces dalphensis	CBS 2170	NC_012619
	Candida glabrata	CBS 138 / ATCC 2001	NC_004691	7463..13056	(+ strand)	5594	cox1	i1	7703..8818	1116	371	LD1	1	AGGTTTTGGT	AACTATATGT	II (domainV)	in frame	6	0
							cox1	i3	11090..11929	840	279	LD2	2	TCTCATGATT	AGCAACAATT	I (derived, B2)	P1-P10	0	0
	Nakaseomyces bacillisporus	CBS 7720	NC_012621
5-Pre WGD	Kluyveromyces lactis	NRRL Y-1140	NC_006077
	Lachancea kluyveri	55-86.1	HE774680
	Lachancea kluyveri	77-1003	NC_018056
	Lachancea kluyveri	CBS 5828	HE664112
	Lachancea kluyveri	CBS 6547	HE774664
	Lachancea kluyveri	NCYC543	HE664110
	Lachancea sp	CBS 6924	HE983610
	Lachancea thermotolerans	CBS 6340	NC_006626
	Lachancea nothofagi	CBS 11611	HE983612
	Lachancea sp	CBS 11717	HE983613
	Lachancea meyersii	CBS 8951	HE983614
	Lachancea dasiensis	CBS 10888	HE983611
	Torulaspora pretoriensis	CBS 2187	KM595071
	Torulaspora pretoriensis	YB2430	NC_027457
	Torulaspora delbrueckii	CBS 1146	KM595075
	Torulaspora delbrueckii	CBS 3003	KM595076
	Torulaspora delbrueckii	CBS 5448	NC_027433
	Ashbya aceri	N/A	CP006258
	Ashbya gossypii	FDAG1	NC_016756
	Ashbya gossypii	ATCC10895	NC_005789
	species chosen for phylogenetic analysis

## Sheet: Basidiomycota
a/a	Organism	Strain	Genome Accession	Phylum	Subphylum	Class	Order	Family (Mycobank)	gene	strand	gene size	gene	intronNo	LD	ORF size	Protein size	LD type	Insertional Position of LD	end of exonA	start of exon B	Intron type	Loop where LD inserted	W(UGA)	W(UGG)
1	Pleurotus ostreatus	P51	NC_009905	Basidiomycota	Agaricomycotina	Agaricomycetes	Agaricales	Pleurotaceae	55879..68802	(+ strand)	12924	cox1	i1	56422..57234	813	270	LD1	164	GATGGACAGT	TTATCCTCCT	IB (Complete)	P6 (53bp before P7: GAGACUA, P7': UAGUCC)	2	2
												cox1	i2	58097..58933	837	278	LD1(2m)	154	ATTAGCTGGT	GCAATCACTA	IB (extra insertion)	?	0	3
												cox1	i3	59387..60172	786	261	LD1(2m)	180	CACCTTTTTT	GGTTCTTTGG	?	unknown intron type	0	4
												cox1	i4	60796..61677	882	293	LD1	42	GTTCTTTGGT	CACCCAGAAG	IB (3', partial)	P7(P7: GAGACUA inside ORF)	0	5
												cox1	i5	61936..62946	1011	336	LD1(2m)	1	AGATGTAGAT	ACAAGAGCTT	IB (extra insertion)	in frame	0	5
												cox1	i6	63145..63972	828	275	LD2	29	TTTCTTGGCT	AGCAACTTTA	IB (extra group)	P1-P10	0	1
												cox1	i7	64575..65435	861	286	LD1(2m)	21	TTCCACGATA	CATATTACGT	I (derived, B2)	P1-P10	0	2
2	Lentinula edodes	akiyamaA567_pro_pm_17	NC_018365	Basidiomycota	Agaricomycotina	Agaricomycetes	Agaricales	Omphalotaceae	21546..23825	(+ strand)	2280	cox3	i1	22050..22721	672	223	LD2	40	ATCAAGTGGT	GCCTTTATCA	ID	P1/P2 (P7: CAGACUG, P7': CAGUCG)	2	1
									35921..47008	(+ strand)	11088	cox1	i1	36509..37117	609	202	LD1	355	AGGTTTTGGT	AATTATTTTT	IB (Complete)	(449bp before P7:GAGACUA, P7': UAGUCC)	2	1
												cox1	i2	37833..39155	1323	440	LD1(2m)	4	AACTGTATAT	CCTCCATTAG	IB (Complete)	P1-P10	7	3
												cox1	i3	39960..40826	867	288	LD1(2m)	70	GTTCTTTGGT	CATCCAGAGG	IB (Complete)	P6/P7 (P7:GAGACUA inside ORF)	1	6
												cox1	i4	41218..41862	645	214	LD2	151	TACAGCTGCA	ACAATGGTAA	II (domainV)	domain V	0	4
									49861..59731	(+ strand)	9871	rnl	exonic intronic 2	54246..54836	591	196	LD1		AGACTGAAGA	AAACTACTTA	IB (5', partial)	exonic-intronic	0	0
												rnl	intronic2 exonic3	55865..56962	1098	365	LD1(2m)		AGACTGAAGA	AAACTACTTA	II (domainV)	exonic-intronic	2	2
									81118..84631	(+ strand)	3514	rns	i1	82568..83773	1206	401	LD1(2m)	121	CGAAATCCCT	GTTATATATT	IC2	P7 inside ORF(127bp from LDstart)	4	0
									114859..119708	(+ strand)	4850	nad1	i1	115078..115632	555	184	LD1	67	AGTAGGTCCT	AATACAGTAG	IC2	P7 inside ORF(140bp from LDstart)	2	0
3	Cantharellus cibarius	N/A	NC_020368	Basidiomycota	Agaricomycotina	Agaricomycetes	Cantharellales	Cantharellaceae	597..7584	(+ strand)	6988	rnl	i1	1885..2511	627	208	LD2	545	CATAATGGGT	CAGCAAGTTA	IA3	P8(147bp before end, P7: ACGACU before orf, P7': UAGUCU after ORF)	1	0
												rnl	i2	5176..5805	630	209	LD2	236	ACACCTCGAT	GTCGACTCAT	IA	P8(160bp before end, P7: ACGACUA before ORF, P7': UAGUCU after ORF)	5	0
												rnl	i3	6094..6744	651	216	LD2	47	AGTTGGGTTC	AATACGACGT	IA	P1-P3	1	0
									35500..45986	(+ strand)	10487	cox1	i2	37096..38118	1023	340	LD1(2m)	1	TGGATTTGGT	AACTATATTCT	IB (complete)	in frame	3	2
												cox1	i3	38975..39919	646	314	LD1(2m)	255	GTTGAACAGT	TTATCCTCCA	IB (complete)	P8	5	0
												cox1	i4	40143..40832	690	229	LD2	1	AGCTCCGGGT	ATGACATTAC	IB (complete)	in frame	2	0
												cox1	i5	41523..42518	996	331	LD1	2	ACCCTGAAGT	TTATATTTTA	IB (complete)	P1-P10	2	0
												cox1	i6	42691..43941	1251	416	LD1	1	TATATTTGGT	TATCTTGGAA	IB (complete)	in frame	6	3
												cox1	i7	44278..45057	780	259	LD1(2m)	1	ATTACACGAT	ACTTACTATG	I (derived, B2)	in frame	4	1
									51478..56588	(+ strand)	5111	cob	i2	53276..53995	720	239	LD2	1	CCTATGAGGT	GCAACAGTTA	ID	in frame	7	0
												cob	i3	54623..55510	888	295	LD1	3	TTCGTTGAGT	TTGTATGAGG	IA	P1-P10	2	0
4	Phlebia radiata	79	NC_020148	Basidiomycota	Agaricomycotina	Agaricomycetes	Corticiales	Meruliaceae	1..21743	(+ strand)	21743	cox1	i2	2046..2858	813	270	LD1(2m)	343	AGGTTTTGGT	AACTATTTTT	IB (complete)	?	0	5
												cox1	i3	3929..4120	192	63	?	645	CTGATATGGC	ATTCCCAAGA	I (derived, B1)		0	0
												cox1	i4	6137..6388	252	83	LD2	971	ATTATTAGGT	GCAATTAATT	IB (3', partial)		0	0
												cox1	i6	10784..10948	165	54	?	614	TCTTTTCTAC	TTCTTTGGTC	ID		0	0
												cox1	i8	12420..12725	306	101	LD2	188	TGGTTTAGAT	GTGGATACAA	IB (complete)		0	1
												cox1	i8	12710..12991	282	93	?	478	TGGTTTAGAT	GTGGATACAA	IB (complete)		0	0
												cox1	i11	16721..17393	672	222	LD1(2m)	73	ATTACACGAT	ACTTATTACG	I (derived, B2)	P5/P6(218bp before P7:GAGACUA)	0	3
									23389..34087	(+ strand)	10699	rnl	i1	25327..25563	237	78	LD2	1296	CATAATGGGT	CAGCAAGTTA	?	unknown intron type	0	0
												rnl	i3	30634..31227	594	197	LD2	493	TTTGGCACCT	CGATGTCGAC	?	unknown intron type	0	1
												f		38542..38739	198	65	LD1		AAAAAATAAA	ACCTTAGAAA		free/ unknown intron type/	0	0	atp6 (843bp)	atp6 pseudo (308bp)	ID 100% in 100% Query cover with next free
									58610..61439	(+ strand)	2830	cox3	i1	59237..59797	561	186	LD2	181	ATCAAGTGGT	GCATTTATAA	ID	P2(509bp before P7: CAGACUG)	0	2
									66153..76178	(+ strand)	10026	nad5	i2	68316..68969	654	217	LD2	331	TGTGGGTCTT	TATTTGATTG	ID	?	0	3
												nad5	i2	69042..69428	387	128	LD2	1057	TGTGGGTCTT	TATTTGATTG	ID	?	0	2
												nad5	i2	69467..69811	345	114	LD2	1482	TGTGGGTCTT	TATTTGATTG	ID		0	1
												nad5	i4	72146..72877	732	243	LD2	181	GATGGAAGGT	CCTACACCTG	IB (complete)	P5/P6(175bp before P7:GAGACUU)	0	7
									119244..126306	(-strand)	7063	cob	i3	120026..120796	771	256	LD2	3745	CCTGAATGGT	ATCTTTTACC	IB (5', partial)
												cob	i1	125460..125843	384	127	LD1	179	TGTATATGCT	CATATTGCAA	IB (complete)	P5/P6 (P7: ACGAUCA)
												f		137967..138164	198	65	LD1		TTTATTTTTT	TTTTCTAAGG		free	0	0	atp6 pseudp (308bp)	atp6 (843bp)
									140738..143807	(-strand)	3070	nad1	i1	142101..142313	213	70	?	1111	TACCATAAAC	TCCTAAAGA	?		0	0
5	Malassezia sympodialis	ATCC 42132	HF558646	Basidiomycota	Ustilaginomycotina	Exobasidiomycetes			4218..6760	(+ strand)	2543	cob	ex2 i2	4988..5719	732	243	LD2		TCTATGGGGT	GCTACAGTAA	ID	exonic intronic	1	4
									33223..37447	(+ strand)	4225	cox1	i1	33667..34632	966	321	LD1(2m)	62	GATGGACAGT	TTATCCACCA	IB (complete)	P6/P7(54bp before end, P7: GAGACUA inside ORF, P7': UAGUCC outside ORF)	3	4
												cox1	i3	35624..36172	549	182	LD1+IDH	101	GTTCTTTGGT	CATCCTGAAG	IB (complete)	P6/P7(P7: GAGACUA inside ORF)	1	3
6	Microbotryum lychnidis-dioicae	NC_020353	MvSl135HT1	Basidiomycota	Pucciniomycotina	Microbotryomycetes	Microbotryales	Microbotryaceae	16436..30897	(-strand)	14462	cox1	i4	25183..26376	1194	397	LD1	1	GTTGAACGGT	GTATCCACCA	IB (complete)	in frame	9	2
												cox1	i5	24467..24832	366	121	LD1	36	ATTAGCTGGT	GGAATTACAA	IB (complete)	P1/P5	1	0
												cox1	i11	18678..19538	861	286	LD1(2m)	1	AATGCACGAT	ACATACTATG	I (derived, B2)	in frame	1	3
									778..14955	(+ strand)	14178	rnl	intronic5 exonic6	7866..9023	1158	385	LD1(2m)		CGTGGGTATA	GGTTCTGCGA	?	intronic exonic	4	0
												rnl	exonic6	10127..10615	489	162	LD1		CGTGGGTATA	GGTTCTGCGA		exonic	4	2
												rnl	exonic3	4347..5651	1305	434	LD1(2m)		TAATGTGCTT	AAAAACTGTG		exonic	7	2
									36383..39714	(+ strand)	3332	rns	i1	37958..38674	717	238	LD1	788	CAAACAGAAT	TAGATACTCT	II (domainV)	domain V	2	1
									58480..66106	(- strand)	7627	cob	i3	63122..63844	723	240	LD1	722	TCTATGAGGT	GCAACAGTAA	?	unknown intron type	4	1
7	Jaminaea angkoriensis		NC_023248	Basidiomycota	Ustilaginomycotina	Exobasidiomycetes	Microstomatales
8	Ganoderma lucidum	G.260125-1	HF570115	Basidiomycota	Agaricomycotina	Agaricomycetes	Polyporales	Ganodermataceae	24855..29718	(+ strand)	54574	rnl	i1	27541..28503	963	320	LD1(2m)	623	ATATCTGGAA	ACCCTATGCA	II (domainV)	domain V	0	5
									42584..43459	(+ strand)	876	rns	i1	42584..43459	876	291	LD1	437	GAAATAGGAT	GTTAGATACC	II (domainV)	domain V	0	6
9	Phakopsora meibomiae	Puerto_Rico	NC_014352	Basidiomycota	Pucciniomycotina	Pucciniomycetes	Pucciniales	Phakopsoraceae
10	Phakopsora pachyrhizi	Taiwan_72-1	NC_014344	Basidiomycota	Pucciniomycotina	Pucciniomycetes	Pucciniales	Phakopsoraceae
11	Puccinia graminis f.sp.tritici		MF000011	Basidiomycota	Pucciniomycotina	Pucciniomycetes	Pucciniales	Pucciniaceae	71156..75818	(+ strand)	4663	cob	i1(TWINTRON)	71726..72386	661	207	LD2		ACTATGAGGT	GCAACAGTAA	?	unknown intron type	4	1
														71726..72193,72201..72274,72305..72386
									1081..11034	(+ strand)	9954	cox1	i1	1498..2568	1071	356	LD1		GATGGACAGT	TTATCCACCA	IB (complete)		7	2
												cox1	i4	5819..6736	918	305	LD1+LD3	19	ATTTTTTGGT	CATCCAGAGG	IB (3', partial)	P1-P10	5	1
												cox1	i5	7115..8026	912	303	LD1		GTATTTGGTC	ATCTTGGGAT	IB (complete)		7	3
												cox1	i7	9430..10227	798	256	LD1(2m)		CTACACGATA	CATACTATGT	?	unknown intron type	2	1
12	Trametes cingulata	ATCC 26747	NC_013933	Basidiomycota	Agaricomycotina	Agaricomycetes i.c.	Sebacinales	Polyporaceae
13	Rhodotorula taiwanensis	RS1	HF558455	Basidiomycota	Pucciniomycotina	Microbotryomycetes	Sporidiobolales	Sporidiobolaceae	15627..17923	(+ strand)	2297	cob	i1	16529..17383	855	284	LD1	49	ATTGGGGGAG	CGTACAATTT	?	unknown intron type	0	3
									21025..23075	(+ strand)	2051	cox3	i2	22165..22953	789	262	LD2	237	ATACTGGCAC	GGGGTAACGC	I (derived, B1)	P9(53bp before end, P7: GAGACUU and P7': UAGUCC before ORF)	2	5
14	Tilletia indica	F11	NC_009880	Basidiomycota	Ustilagomycotina	Exobasidiomycetes	Tilletiales	Tilletiaceae
15	Cryptococcus neoformans var. grubii	serotype A strain H99	NC_004336	Basidiomycota	Agaricomycotina	Tremellomycetes	Tremellales	Tremellaceae
16	Trichosporon asahii var. asahii CBS 2479	CBS 2479	CM001777	Basidiomycota	Agaricomycotina	Tremellomycetes	Tremellales	Trichosporonaceae	4985..8613	(+ strand)	3629	cob	exonic intronic2	6665..7648	984	327	LD1		TTTGTACAAT	TCGTTTGGGG	IA	exonic intronic	0	4
									12482..16360	(- strand)	3879	cox1	exonic intronic2	14894..16360	1476	488	LD1(2m)		ATATATGCCA	GATGGACATT	IB (complete)	exonic intronic	0	11
17	Ustilago maydis	521	NC_008368	Basidiomycota	Ustilagomycotina	Ustilaginomycetes	Ustilaginales	Ustilaginaceae	411..8100	(+ strand)	7690	rnl	i1	1076..1882	807	268	LD1(2m)	6	ATTTTAATTT	GCGGTATTAA	?	P1-P10	0	2
												rnl	exonic2	4701..4832	132	43	?		TTTATGACTG	GTCTAATCCA			0	1
												rnl	i2	5795..6205	441	136	LD2	25	TTTATGACTG	GTCTAATCCA	?	P1-P10	0	3
									18967..30385	(- strand)	11419	cox1	i8	19754..20587	834	277	LD1	3	ACTACACGAT	ACATACTACG	IB (complete)	P1-P10	0	3
												cox1	i7	21044..21835	792	263	LD2	3	TCTCATGGCT	AGCTACACTA	IB (extra group)	P1-P10	0	2
												cox1	i5	23735..24637	903	300	LD1(2m)	3	CACCTATTCT	GGTTTTTTGG	ID	P1-P10	0	3
												cox1	i4	24886..25866	981	326	LD1(2m)	2	ACTAGCTGGT	GCAATTACAA	IB (complete)	P1-P10	0	5
												cox1	i2	27577..28794	1212	405	LD1(2m)	2	GGATGGACAG	TTTATCCACC	IB (complete)	P1-P10	0	7
												cox1	i1	29266..29631	366	121	LD1	482	TGCTCCTGAT	ATGGCATTCC	IA		0	0

## Sheet: Early Divergent Phyla
a/a	Organism	Strain	Genome Accession	Phylum	Subphylum	Class	Order	Family (Mycobank)	gene	strand	gene size	gene	intronNo	LD	ORF size	Protein size	LD type	Insertional Position of LD	end of exonA	start of exon B	Intron type	Loop where LD inserted	W(UGA)	W(UGG)	gene before (distance)	gene after (distance)
1	Allomyces macrogynus	Burma_3-35	NC_001715	Blastocladiomycota		Blastocladiomycetes	Blastocladiales	Blastocladiaceae	23191..34499	(+ strand)	11309	cox1	i8	30667..31695	1029	342	LD1	2	CGTATGGAGC	CACCACATGT	IB (complete)	P1-P10	0	6
2	Blastocladiella emersonii	N/A	NC_011360	Blastocladiomycota	N/A	Blastocladiomycetes	Blastocladiales	Blastocladiaceae	6230..9669	(+ strand)	3440	cox1	i2	8249..8962	714	237	LD2	118	ATTCTGGGGT	CAAGTTCACT	ID	P5/P6(148bp from P7: CAGACG/ P7': CAGUCG)	0	3
3	Rhizophagus intraradices	FACE#494	NC_012056	Mucoromycota	Glomeromycotina	Glomeromycetes	Glomerales	Glomeraceae	39871..47861	(+ strand)	7991	cox1	i8	44108..45085	978	325	LD1(2m)	7	TCCTGAAGTA	TATATTCTAA	IB (3', partial)	P1-P10	0	9
					Glomeromycotina							cox1	i11	46405..47115	711	236	LD1(2m)	4	AATGCATGAT	ACACGAGCCT	I (derived, B2)	P1-P10	0	6
					Glomeromycotina				59610..62186	(+ strand)	1577	cox3	i2	60439..60945	507	168	LD2	49	CTCATCAGGT	GCCACAGTTA	ID	P1-P10 (P7: CAGACG/ P7': CAGUCG)	0	3
4	Rhizophagus irregularis	DAOM_197198	NC_014489	Mucoromycota	Glomeromycotina	Glomeromycetes	Glomerales	Glomeraceae	40257..48249	(+ strand)	7993	cox1	i8	44489..45472	984	327	LD1(2m)	12	ATCCTGAAGT	ATATATTCTA	IB (3', partial)	P1-P10	1	9
					Glomeromycotina							cox1	i11	46790..47503	714	237	LD1(2m)	206	AATGCATGAT	ACTTATTATG	I (derived, B2)	P7(61bp before end, P7 inside ORF, P7' outside)	0	6
					Glomeromycotina				59929..62504	(+ strand)	2576	cox3	i2	60710..61399	690	229	LD2	1	CTCATCAGGT	GCCACAGTTA	ID	in frame	0	3
5	Zancudomyces culisetae	2017-03-18	NC_006837	Zoopagomycota	Kickxellomycotina		Harpellales		255..4178	(+ strand)	3924	rnl	i1	2211..3194	984	327	LD1(2m)	264	ATCCTAAGGT	TGTGGGTTAA	IA3	P8/P9(73bp before end)	0	1
					Kickxellomycotina				14575..19058	(- strand)	4484	cob	i3	15420..16094	675	224	LD2	39	CAAAATGGGT	CTAATAATCC	ID	P1/P2 (P7: CAGACUG, P7': CAGUCG)	0	5
					Kickxellomycotina							cob	i2	16683..17375	693	230	LD2	1	GTTATGGGGT	GCTACTGTTA	ID	in frame	0	4
					Kickxellomycotina				44428..56456	(+ strand)	12029	cox1	i1	45043..46110	1048	355	LD1(2m)	1	ATTAGCAGGT	GCAATTACCA	IB (complete)	in frame	0	3
					Kickxellomycotina							cox1	i2	46348..47163	816	271	LD1(2m)	3	CATCTTTTTT	GGTTCTTTGG	ID	P1-P10	0	2
					Kickxellomycotina							cox1	i3	47750..48502	753	250	LD1(2m)	2	GTTCTTTGGT	CATCCCGAGG	IB (complete)	P1-P10	1	4
					Kickxellomycotina							cox1	i4	48570..49409	840	279	LD1	2	ATCCCGAGGT	TTATATTATA	IB (complete)	P1-P10	0	3
					Kickxellomycotina							cox1	i5	49870..50952	1083	360	LD1	1	AGTATGGGCT	CATCATTTAT	IB (extra insertion)	in frame	0	6
					Kickxellomycotina							cox1	i6	51016..51939	924	307	LD1(2m)	1	AGATACGGAT	ACAAGAGCTT	IB (extra insertion)	in frame	0	2
					Kickxellomycotina							cox1	i7	52239..53069	831	276	LD1(2m)	1	TCTTCATGAT	ACTTATTTTG	I (derived, B1)	in frame	0	2
					Kickxellomycotina							cox1	i8	53484..54602	1119	372	LD1(2m)	1	TTTATAGGTGTT	AATTTAACAT	IB (complete)	in frame	0	4
6	Harpochytrium sp.	JEL105	NC_004623	Chytridiomycota	N/A	Chytridiomycetes	Chytridiales	Harpochytriaceae
7	Harpochytrium sp.	JEL94	NC_004760	Chytridiomycota	N/A	Chytridiomycetes	Chytridiales	Harpochytriaceae
8	Hyaloraphidium curvatum	SAG 235-1	NC_003048	Chytridiomycota	N/A	Chytridiomycetes			6819..8883	(+ strand)	2065	cob	i1	7230..7877	648	215	LD2	1	TCCATGGGGT	CAAATGTCTT	ID	in frame	0	4
9	Mortierella verticillata	NRRL 6337	NC_006838	Mucoromycota	Mortierellomycotina	Incertae cedis	Mortierellales	Mortierellaceae		(+ strand)		f		13088..13975	888	295	LD1(2m)		GAATAAAACA	AGTCAATTGA		free	0	3	rns (100bp)	cox1 (1807bp)
					Mortierellomycotina				15782..21593	(+ strand)	5812	cox1	i2	17864..18754	891	296	LD1(2m)	3	CATTTATTCT	GGTTCTTTGG	ID	P1-P10	0	5
10	Absidia glauca	CBS 101.48	KU196782	Mucoromycota	Mucoromycotina	N/A	Mucorales	Cunninghamellaceae	18662..26048	(+ strand)	7387	cox1	i2	20559..21635	1077	358	LD1(2m)	7	ATTAGCCGGT	GGAATTACGA	IB (complete)	P1-P10	0	4
					Mucoromycotina							cox1	i3	22499..23407	909	302	LD1(2m)	495	TAGGAATGGT	CTACGCTATG	IB (complete)	P8/P9(139 bp before end, P7: GAGACUA, P7': UAGUCC)	0	4
					Mucoromycotina				31854..33995	(- strand)	2142	cob	i1	32336..32809	474	157	LD2	376	CCAGAGTGGT	ATCTATTACC	IB (complete)		0	2
					Mucoromycotina				35444..38556	(+ strand)	3113	cox3	i2	37568..37789	222	73	?	796	ATTAAATCCT	TGGGAAGTTC	I (derived, B1)		0	0
11	Rhizopus oryzae	DAOM 148428	NC_006836	Mucoromycota	Mucoromycotina	Incertae cedis	Mucorales	Mucoraceae	11619..16613	(+ strand)	4995	cox1	i1	12003..13115	1113	370	LD1(2m)	2	GATGGACTGT	TTATCCTCCA	IB (complete)	P1-P10	0	8
					Mucoromycotina							cox1	i2	13444..14526	1083	360	LD1(2m)	1	ATTAGCCGGT	GGAATTACAA	IB (complete)	in frame	0	5
					Mucoromycotina							cox1	i3	14789..15706	918	305	LD1(2m)	1	GTTCTTTGGT	CATCCAGAAG	IB (complete)	in frame	0	6
					Mucoromycotina				38899..42738	(- strand)	3840	cob	i2	39991..40866	876	291	LD1(2m)	3	TTAGTAGAAT	TCATCTGGGG	IA	P1-P10	0	2
12	Rhizophydium sp.	136	NC_003053	Chytridiomycota	N/A	Chytridiomycetes	Chytridiales	Chytridiaceae	15929..23612	(+ strand)	7684	cob	i2	17927..18628	702	233	LD2	268	TATGATGGCT	ACAGCTTTTA	I (derived, B1)	P9-P10(12 bp before end)	0	6
												cob	i4	20343..21422	1080	359	?	95	GAAAGAGTGT	AGATCAACCA	?	unknown intron type	0	2
									24637..41142	(+ strand)	16506	cox1	i3	26522..27454	933	310	LD1(2m)	1	GGTTTTGGT	AATTGGCTAG	?	in frame/ unknown intron type	0	4
												cox1	i4	27907..28518	612	203	?	4	TTGTCCGGAT	ATGGCCTTCC	I (derived, A)	P1-P10	0	4
												cox1	i5	29245..30327	1083	360	LD1	2	GATGGACAGT	CTATCCTCCT	?	P1-P10	0	9
												cox1	i7	31812..32660	849	282	LD1(2m)	3	CATCTTTTCT	GGTTTTTTG	ID	P1-P10	0	2
												cox1	i9	34067..34825	759	252	LD1(2m)	500	TCGGGAAGGT	CTATGCAATG	?	unknown intron type	0	2
												cox1	i10	34908..36143	1236	411	LD1(2m)	1	CGTATGGTCT	CACCACATGT	IB (3', partial)	in frame	0	4
												cox1	i11	36301..37092	792	263	LD2	2	CTGCTGCTAC	AATTATTATT	II (domainV)	domain V
												cox1	i14	39373..40119	747	248	LD1(2m)	1	GCTTTACATGAT	ACTTATTACG	?	in frame/ unknown intron type	0	4
									51928..58523	(+ strand)	6596	nad5	i3	55319..56446	1128	375	LD1(2m)	2	CAACAATGGT	AACTGCGGGT	IB (complete)	P1-P10	0	5
									64370..68145	(+ strand)	3776	nad1	i2	66483..67838	1356	451	LD2	249	TGAATTAGGT	CGCCCACCAT	?	unknown intron type	0	3
									557..7580	(+ strand)	7024	rnl	i9	6434..7192	759	252	LD1	246	GAGTTGGGTT	CATAGCGCCG	I (derived, A)	P8(80bp before end, P7 before the ORF, P7' after ORF)	0	6
13	Spizellomyces punctatus	BR117	NC_003052	Chytridiomycota	N/A	Chytridiomycetes	Spizellomycetales	Spizellomycetaceae	20817..24383	(+ strand)	3567	cox1	i1	21303..21977	675	224	LD2	1	TCTAATGGGT	GCAATCAATC	ID	in frame	0	6
												cox1	i2	22973..24004	1032	343	LD1(2m)	1	ATCAATGGGT	GCGATTTATG	IB (complete)	in frame	0	4
									49342..53276	(+ strand)	3935	nad5	i2	51165..51860	696	231	LD2	1	AATGGAGGGT	CCTACTCCTG	I (derived, B1)	in frame
14	Gigaspora margarita	BEG34	NC_016684	Mucoromycota	N/A	Glomeromycetes	Diversisporales	Gigasporaceae	14892..19393	(+ strand)	4502	cox1_1	i1	15674..16240	576	188	LD1	501	AGACATGGCA	ATTTCCCCGC	IB (3', partial)	P5/P6(66 bp before P7: GAGACUA)	3	2
									-	(- strand)	-	f	-	33097..33522	426	141	LD2		AGCCGTAATG	AGAACGCAGG		free	2	3	atp8 (6230bp : αντίθετη κατεύθυνση) + trn G	nad2 (3784bp) +tnrQ,R,W
									46763..52011	(- strand)	5249	cox1_2	i2	49077..49448	372	123	?	414	TGTATGGTCT	CATCATCTCT	IB (complete)	P8 (P7:GAGACUA, P7': UAGUCC)	0	3
									-	(+ strand)		f	-	76250..76825	576	191	LD2		TGTGCCATAT	GATCCCCCGC		free	1	3	nad1 (3622bp: αντίθετη κατεύθυνση)+tnsS, E	rns (2726bp) + trnR
									80461..82595	(+ strand)	2135	cob	i1	80911..81534	624	207	LD2	22	ACTTTGGGGT	GCGACTGTGA	ID	P1-P10	0	5
15	Gigaspora rosea	DAOM 194757	JQ693395	Mucoromycota	N/A	Glomeromycetes	Diversisporales	Gigasporaceae	60597..62731	(- strand)	2135	cob	i1	61658..62302	645	214	LD2	1	ACTTTGGGGT	ACTTTGGGGT	ID	in frame	0	5
									36691..43662	(+ strand)	6972	nad5	i3	41860..42207	348	115	LD2	210	GGCTTGTGGT	CTTTCTCAAT	IB (complete)		0	2
									88344..93416	(- strand)	5073	cox1_2	i2	90658..91029	372	123	?	412	TGTATGGTCT	CATCATCTCT	IB (complete)	P8 (P7:GAGACUA, P7': UAGUCC)	0	3
16	Chytriomyces confervae		NC_042880	Chytridiomycota		Chytridiomycetes	Chytridiales	Chytridiaceae	171895..180122	(-strand)		cob	i1	173122…173760	639	212	LD2				ID
17	Synchytrium endobioticum		NC_042370	Chytridiomycota		Chytridiomycetes	Synchytriales	Synchytriaceae	28595..36053	(+ strand)		cox1	i1	29480…30865	1386	461	LD1	485			IB (3', partial)
										(+ strand)		cox1	i2	32489..33130	642	213	LD1	225			ID
										(+ strand)		cox1	i3	34607..35326	720	239	LD1(2m)	220			I (derived, B2)
									49117..52259	(+ strand)		cob	i1	49573..50469	897	298	LD2	28			?
18	Conidiobolus heterosporus	RCEF6331	NC_040967	Zoopagomycota		Entomophthoromycetes	Entomophthorales	Ancylistaceae	3931..10772	(+ strand)	6842	cob	i3	5107..5829	723	240	LD2	1			ID
										(+ strand)		cob	i4	6256..7209	954	317	LD1(2m)	2			IB (complete)
										(+ strand)		cob	i6	8460..9452	993	330	LD1(2m)	1			IB (complete)
									12965..29007	(+ strand)	16043	cox1	i2	14451..15347	897	298	LD1(2m)	2			?
												cox1	i3	15720..16769	1050	349	LD1(2m)	2			IB (3', partial)
												cox1	i6	18589..19578	990	329	LD1(2m)	1			IB (complete)
												cox1	i6	20003..20599	579	198	LD1	1415			IB (complete)
												cox1	i7	20743..21717	975	324	LD1(2m)	1			IB (complete)
												cox1	i8	21777..22766	990	329	LD1(2m)	2			?
												cox1	i9	22911..23933	1023	340	LD1(2m)	1			IB (complete)
												cox1	i10	24021..25034	1014	337	LD1	1			IB (complete)
												cox1	i11	25314..26105	792	263	LD1(2m)	1			I (derived, B2)
												cox1	i12	26384..27475	1092	363	LD1	1			IB (complete)
									29894..31744	(+ strand)	1851	cox3	i1	30323..31027	705	234	LD2	1			ID
									31823..36701	(+ strand)	4879	cox2	i2	34206..35381	1176	391	LD2_LD1(part)	898			IB (3', partial)
									38540..40974	(+ strand)	2435	nad4	i1	39386..40366	981	326	LD1(2m)	1			IB (complete)
									41032..45512	(+ strand)	4481	nad5	i1	41458..42165	708	235	LD2	1			ID
												nad5	i2	43549..44265	717	238	LD1	477			?
19	Paramicrosporidium saccamoebae	KSL3	MTSL01000001	Cryptomycota					4323..7426	(+ strand)	3104	cox1	i2	5431..6402	972	323	LD1	1			IB (complete)
20	Rozella allomycis		NC_021611	Cryptomycota

## Sheet: HGT
	Category	Organism	Host	gene	intron	Hits	Identity	Positives	Gaps	Genome Accession	Genome Accession
	phytopathogenic fungi	Microbotryum lychnidis-dioicae	Silene latifolia, Silene dioica, Silene noctiflora	cox1	i4	LD1	Komagataeibacter rhaeticus	0.49	166/249(66%)	20/249(8%)
							Endosymbiont of Kryptoperidinium foliaceum(mit)	109/290(38%)	168/290(57%)	25/290(8%)
							Auxenochlorella protothecoides(mit)-LAGLIDADG	120/316(38%)	173/316(54%)	48/316(15%)
							Marchantia polymorpha subsp. ruderalis(mit)	105/290(36%)	154/290(53%)	44/290(15%)
							Marchantia paleacea partial (mit)	96/255(38%)	136/255(53%)	31/255(12%)
							Monomastix sp. LAGLIDADG mit	100/259(39%)	137/259(52%)	24/259(9%)
							Treubia lacunosa(mit)-hypothetical	93/255(36%)	135/255(52%)	31/255(12%)
							Chaetosphaeridium globosum-putative intron encoded	107/303(35%)	162/303(53%)	38/303(12%)
							Enterobacter cloacae-hypothetical	72/134(54%)	93/134(69%)	7/134(5%)
							Helicosporidium sp. ex Simulium jonesi(mit)	93/243(38%)	142/243(58%)	36/243(14%)
				cox1	i5	LD1	Monomastix sp. OKE-1(mit) LAGLIDADG	31/60(52%)	34/60(56%)	0/60(0%)
							Klebsormidium flaccidum(mit)	32/80(40%)	46/80(57%)	6/80(7%)
							Prasiola crispa(mit) LAGLIDADG	34/76(45%)	43/76(56%)	6/76(7%)
							Microspora stagnorum(mit) LAGLIDADG	31/80(39%)	43/80(53%)	6/80(7%)
							Dunaliella salina LAGLIDADG partial(mit)	26/53(49%)	30/53(56%)	0/53(0%)
							Cavenderia fasciculata	25/63(40%)	32/63(50%)	3/63(4%)
							Clostridiaceae bacterium BRH_c20a-hypothetical	20/55(36%)	32/55(58%)	5/55(9%)
							Desulfonispora thiosulfatigenes-hypothetical	20/55(36%)	30/55(54%)	5/55(9%)
							Oltmannsiellopsis viridis(mit)	19/39(49%)	24/39(61%)	2/39(5%)
				cox1	i11	LD1(2m)	Klebsormidium flaccidum-hypothetical partial(mit)	100/252(40%)	134/252(53%)	30/252(11%)
							Microspora stagnorum(mit) LAGLIDADG	96/250(38%)	130/250(52%)	29/250(11%)
				rnl	intronic5 exonic6	LD1(2m)	Handroanthus impetiginosus-hypothetical	107/345(31%)	154/345(44%)	108/345(31%)
							Pseudomuriella schumacherensis-LD(mit)	66/248(27%)	124/248(50%)	23/248(9%)
							Staphylococcus pasteuri-hypothetical	75/281(27%)	133/281(47%)	25/281(8%)
				rnl	exonic6	LD1	Thermotoga sp. SG1-putative HE	30/90(33%)	49/90(54%)	6/90(6%)
							Nephroselmis olivacea(mit)	23/72(32%)	41/72(56%)	3/72(4%)
				rnl	exonic3	LD1(2m)	Staphylococcus pasteuri(mit)	74/286(26%)	139/286(48%)	15/286(5%)
				rns	i1	LD1	Dictyostelium citrinum-ai4 endon	44/154(29%)	73/154(47%)	7/154(4%)
							Treubia lacunosa(mit)	49/175(28%)	74/175(42%)	18/175(10%)
				cob	i3	LD1	Bracteacoccus minor-hypothetical LD(mit)	104/211(49%)	140/211(66%)	6/211(2%)
							Pseudomuriella schumacherensisLD partial(mit)	89/208(43%)	134/208(64%)	4/208(1%)
		Ustilago maydis	Plant pathogen	rnl	i1	LD1(2m)	Komagataeibacter rhaeticus-hypothetical	108/287(38%)	159/287(55%)	21/287(7%)
							Caldimicrobium thiodismutans	47/134(35%)	78/134(58%)	7/134(5%)
							Candidatus Kuenenbacteria bacterium-LD	42/135(31%)	75/135(55%)	7/135(5%)
							Coxiella burnetii-endon	44/134(33%)	75/134(55%)	7/134(5%)
				rnl	exonic2	?
				rnl	i2	LD2	Dicloster acuatus Chloroplast	64/133(48%)	90/133(67%)	2/133(1%)
							Tetradesmus obliquus(mit)	57/132(43%)	77/132(58%)	7/132(5%)
							Sphaeropleales sp. YC001(mit)	46/118(39%)	68/118(57%)	4/118(3%)
							Chlorosarcina brevispinosa Chloroplast	47/134(35%)	73/134(54%)	6/134(4%)
							Coccomyxa viridis LAGLIDADGChloroplast	43/129(33%)	68/129(52%)	5/129(3%)
							Lithotrichon pulchrum LAGLIDADG Chloroplast	43/136(32%)	66/136(48%)	8/136(5%)
							Tupiella akineta(mit)-endon	47/136(35%)	72/136(52%)	7/136(5%)
							Candidatus Thiomargarita nelsonii	40/128(31%)	73/128(57%)	6/128(4%)
							Prasiola crispa(algae)(mit)-endon	42/123(34%)	65/123(52%)	6/123(4%)
				cox1	i8	LD1	Russula compacta(fungi)	94/224(42%)	138/224(61%)	13/224(5%)
							Klebsormidium flaccidum(mit)-partial	96/259(37%)	130/259(50%)	36/259(13%)
				cox1	i7	LD2	Enterobacter cloacae(Gamma Proteobacteria)	149/154(97%)	150/154(97%)	0/154(0%)	PDQ12338
							Bacillus sp. OG2	75/205(37%)	113/205(55%)	18/205(8%)
				cox1	i5	LD1(2m)	Dunaliella salina(mit)	101/249(41%)	150/249(60%)	6/249(2%)
							Ulva prolifera(mit)-hypothetical	110/280(39%)	161/280(57%)	21/280(7%)
							Klebsormidium flaccidum(mit)	108/275(39%)	147/275(53%)	27/275(9%)
				cox1	i4	LD1(2m)	Prasiola crispa(mit) LAGLIDADG	117/303(39%)	185/303(61%)	26/303(8%)
							Monomastix sp. OKE-1(mit) LAGLIDADG	104/270(39%)	156/270(57%)	8/270(2%)
				cox1	i2	LD1(2m)	Komagataeibacter rhaeticus(a-proteobacteria)	210/233(90%)	220/233(94%)	0/233(0%)	WP_084149590
							Endosymbiont of Kryptoperidinium foliaceum(mit)	153/390(39%)	226/390(57%)	56/390(14%)
				cox1	i1	LD1	Leucocryptos marina(mit) LD	40/97(41%)	59/97(60%)	1/97(1%)
							Closterium baillyanum(mit) LD	43/119(36%)	74/119(62%)	4/119(3%)
		Fusarium oxysporum	Broad host range: arthropods, plants, humans	nad5	i1	LD1(2m)	Genlisea aurea	152/317(48%)	198/317(62%)	20/317(6%)
							Handroanthus impetiginosus	136/284(48%)	176/284(61%)	41/284(14%)
							Ulva prolifera(mit)	90/256(35%)	131/256(51%)	27/256(10%)
							Scenedesmus quadricauda(mit)	93/251(37%)	135/251(53%)	14/251(5%)
							Chlorosarcina brevispinosa Chloroplast	97/319(30%)	147/319(46%)	55/319(17%)
							Jenufa minuta Chloroplast	96/288(33%)	136/288(47%)	35/288(12%)
		Phaeosphaeria nodorum	wheat plant pathogen	cob	i1	LD1(2m)	Acidovorax(bacteria fruit)	117/161(73%)	135/161(83%)	0/161(0%)	WP_082615482
							Streptomyces	114/161(71%)	131/161(81%)	5/161(3%)
							Dunaliella salina(mit) LD	117/250(47%)	158/250(63%)	5/250(2%)
							Ourococcus multisporus(mit) LD	124/307(40%)	183/307(59%)	18/307(5%)
							Neochloris aquatica(mit) LD	103/284(36%)	162/284(57%)	14/284(4%)
				nad5	i1	LD1(2m)	Sclerotinia borealis(plant pathogen)(mit)	236/305(77%)	261/305(85%)	3/305(0%)	YP_009072397
							Postia placenta(fungi)	179/395(45%)	255/395(64%)	29/395(7%)
							Handroanthus impetiginosus(δεντρο)-NADH:ubiquinone reductase (H(+)-translocating	106/210(50%)	139/210(66%)	34/210(16%)
							Monomastix sp. M722 Chloroplast	43/133(32%)	75/133(56%)	2/133(1%)
	entomopathogenic	Cordyceps bassiana	Entomopathogenic fungi	cox1	i1	LD1
		Candida corydali	Insect associated yeast	cox1	i2	LD1(2m)
				cox1	i8	LD1(2m)
				cob	i2	LD2
				cob	i4	?	Alstonia plumosa(tree)(mit)	89/261(34%)	151/261(57%)	8/261(3%)
							Ochrosia elliptica-tree(mit)	89/261(34%)	152/261(58%)	8/261(3%)
							Gagnepainia godefroyi(mit)	88/261(34%)	147/261(56%)	8/261(3%)
		Cyberlindnera suaveolens CBS 1670	Insect associated yeast	f		LD1
				cob	i2	LD2
				cob	i3	intein splicing	Neoachmandra indica(mit)	120/233(52%)	165/233(70%)	1/233(0%)
							Citrullus lanatus subsp. Vulgaris(mit)	120/233(52%)	165/233(70%)	1/233(0%)
							Ochrosia elliptica(mit)	123/252(49%)	172/252(68%)	4/252(1%)
				cox3	i1	LD1
				cox1	i1	LD3	Ochrosia elliptica(mit)	137/272(50%)	182/272(66%)	23/272(8%)
							Alyxia loesneriana(mit)	137/272(50%)	179/272(65%)	23/272(8%)
				cox1	i2	LD1
				cox1	i3	LD1(2m)
				cox1	i4	LD2	Bacillus sp. OG2-hypothetical	119/208(57%)	161/208(77%)	3/208(1%)
							Rothia sp. Olga	50/88(57%)	62/88(70%)	4/88(4%)
				cox1	i5	LD1
				f(atp9)		LD2
				rnl	i1	LD1(2m)
	saprophytic fungi	Phlebia radiata 79		rnl	i3		Alloscardovia sp. HMSC034E08	80/141(57%)	97/141(68%)	5/141(3%)
		Allomyces macrogynus
	fungus pathogens			no
	lichen fungi	Peltigera malacea		no
		Peltigera membranecea		no
