# Supplementary material for: The Coevolution of Fungal Mitochondrial Introns and Their Homing Endonucleases (GIY-YIG and LAGLIDADG)
Source: Genome Biol Evol. 2020 Jun 25;12(8):1337–54. doi: 10.1093/gbe/evaa126 (PMC7487136; doi:10.1093/gbe/evaa126)
Supplement: evaa126_Supplementary_Data [file evaa126_supplementary_data.zip › Megarioti and Kouvelis suppl table 4.xlsx]

## Sheet: Supplementary Table 4
Suppl. Table 4. Distribution of introns hosting either GIY or LD genes (provided in arabic numerals) at the commonly found mt genes. Different intron subtypes are shown in different colored blocks.																	Distribution and characterization of introns carrying HEGs within the mt genes included in this study. Numbers with different colors refer to different fungal groups, as follows: red, blue, purple, green and orange refer to Pezizomycotina, Saccharomycotina, Taphrinomycotina, Basidiomycota and the Early Diverging Fungi, respectively. The presence of GIY-YIG (GIY) or LAGLIDADG (LD) ORFs in the exam…
introns carrying LAGLIDADG																	GIY+LD	Gene
intron type \ gene	atp9	atp6	cob	cox1	cox2	cox3	nad1	nad2	nad3	nad4	nad5	nad6	nad4L	rnl	rns		intron	nad1	nad2	nad4	nad5	nad6	nad4L	cob	rnl	rns	cox1	cox2	cox3	atp6
IA			13	2	1	4								8			IA							7/4/2/1	1/2/2		3/1	1	3
IB		4	25	161	1	6				1	15			3			IA (5' partial)	1									1				P
IC		2		2			2	2		4	5		4	4	1		I (derived, A)	1							1/1		2		1		S
ID			18	21	2	7					10						IA3								1/1						T
II				4										3	2		IB (complete)	4/1/2		4/1	8/1/1/2	1		6/7/1/3	1/1		56/18/5/28/23	4/1	3/1	3	B
uncharacterized			4	12		1	2	2	1	1	4	1		6			IB (extra insertion)										4/2/2/1				E
																	IB (5', partial)				1	1		2/1	2		3/1/3	1/1			GIY
																	IB (3', partial)	1/2			1			2	3/2/2		13/1/3/7	2/1			LD
introns carrying GIY-YIG																	I (derived, B1)	1			1/2			2/2			2/2/1/2/1	1/1	1/1		GIY+LD
intron type \ gene	atp9	atp6	cob	cox1	cox2	cox3	nad1	nad2	nad3	nad4	nad5	nad6	nad4L	rnl	rns		IB (extra group)										1/4/1
IA				4			2							1			I (derived, B2)										4/1/6/4/4
IB			1	37	11		9				3	1		4			IC1	1					4		2			2
IC		5			4		1	1						2			IC2	1/1	3	4	5				3	1	4	2		6
ID			20												1		ID				5/1/3/1			10/13/4/10		1	10/4/3/6	1/1	1/1/2/3
II																	II (domainV)								1/2	2	3/1/1
uncharacterized	2	2	3			1								1			II, derived
	Gene
intron	atp9	atp6	cob	cox1	cox2	cox3	nad1	nad2	nad3	nad4	nad5	nad6	nad4L	rnl	rns
IA	0	0	13	6	1	4	2	0	0	0	0	0	0	9	0
IB	0	4	26	198	12	6	9	0	0	1	18	1	0	7	0
IC	0	7	0	2	4	0	3	3	0	4	5	0	4	6	1
ID	0	0	38	21	2	7	0	0	0	0	10	0	0	0	1
II (domainV)	0	0	0	4	0	0	0	0	0	0	0	0	0	3	2
uncharacterized	2	2	7	12	0	2	2	2	1	1	4	1	0	7	0
total	2	13	84	243	19	19	16	5	1	6	37	2	4	32	4	487
