# Supplementary material for: The Coevolution of Fungal Mitochondrial Introns and Their Homing Endonucleases (GIY-YIG and LAGLIDADG)
Source: Genome Biol Evol. 2020 Jun 25;12(8):1337–54. doi: 10.1093/gbe/evaa126 (PMC7487136; doi:10.1093/gbe/evaa126)
Supplement: evaa126_Supplementary_Data [file evaa126_supplementary_data.zip › Megarioti and Kouvelis suppl table 5.xlsx]

## Sheet: HEGs_gene
	Supplementary Table 5. Distribution of HEGs at mt genes in the fungal subphyla
	LAGLIDADG
Gene	Pezizomycotina	Saccharomycotina	Taphrinomycotina	Basidiomycota	Early Diverging Phyla	total	%
atp6	6	0	0	0	0	6	1.57068
cob	19	19	0	9	14	61	15.9686
cox1	66	49	7	41	47	210	54.9738
cox2	2	0	1	0	1	4	1.04712
cox3	9	1	1	3	4	18	4.71204
nad1	1	0	0	2	1	4	1.04712
nad2	4	0	0	0	0	4	1.04712
nad3	1	0	0	0	0	1	0.26178
nad4	5	0	0	0	1	6	1.57068
nad5	21	3	2	4	5	35	9.1623
nad6	1	0	0	0	0	1	0.26178
nad4L	4	0	0	0	0	4	1.04712
rnl	2	9	1	14	2	28	7.32984
rns	0	0	0	3	0	3	0.78534
free	17	6	0	2	3	28	7.32984
total	158	87	12	78	78	413
%	41.3613	22.7749	3.14136	20.4188	20.4188
	GIY-YIG
Gene	Pezizomycotina	Saccharomycotina	Taphrinomycotina	Basidiomycota	Early Diverging Phyla	total	%
atp9	0	0	0	1	1	2	1.41844
atp6	7	0	0	0	0	7	4.96454
cob	9	9	0	2	4	24	17.0213
cox1	21	2	0	10	8	41	27.6596
cox2	9	0	0	4	2	15	9.92908
cox3	0	0	0	0	1	1	0.70922
nad1	8	0	0	1	3	12	8.51064
nad2	1	0	0	0	0	1	0.70922
nad4	0	0	0	0	0	0	0
nad5	1	0	0	1	1	3	2.12766
nad6	0	0	0	0	1	1	0.70922
nad4L	0	0	0	0	0	0	0
rnl	4	0	0	4	0	8	5.67376
rns	1	0	0	0	0	1	0.70922
free	6	0	0	3	19	28	19.8582
total	67	11	0	26	40	144
%	47.5177	7.80142	0	18.4397	26.2411
