# Supplementary material for: The Coevolution of Fungal Mitochondrial Introns and Their Homing Endonucleases (GIY-YIG and LAGLIDADG)
Source: Genome Biol Evol. 2020 Jun 25;12(8):1337–54. doi: 10.1093/gbe/evaa126 (PMC7487136; doi:10.1093/gbe/evaa126)
Supplement: evaa126_Supplementary_Data [file evaa126_supplementary_data.zip › Megarioti and Kouvelis suppl table 6.xlsx]

## Sheet: Φύλλο1
	Supplementary Table 6. Distribution of different LD types [i.e., LD1, LD1(2m), LD2 and LD3] per intron type in all fungal Phyla
		Pezizomycotina					Saccharomycotina					Taphrinomycotina					Basidiomycota					Early diverging Phyla
	intron type	LD1	LD1(2m)	LD2	LD3	Uncharacterized	LD1	LD1(2m)	LD2	LD3	Uncharacterized	LD1	LD1(2m)	LD2	LD3	Uncharact.	LD1	LD1(2m)	LD2	LD3	Uncharact.	LD1	LD1(2m)	LD2	LD3	Uncharact.
	IA	4	6	1	0	2	2	0	2	0	1	0	0	0	0	0	3	0	3	0	0	6	11	0	0	1
	IB	24	45	4	0	3	21	14	6	3	6	3	4	1	0	1	14	15	8	1	2	4	17	4	0	3
	IC	3	17	0	0	0	1	3	0	0	0	0	0	0	0	0	1	1	0	0	0	0	0	0	0	0
	ID	4	9	5	0	0	3	2	7	0	0	0	0	3	0	0	0	1	7	0	1	1	3	13	0	0
	II (domainV)	0	0	0	0	0	1	1	1	0	0	0	0	0	0	0	2	2	1	0	0	0	0	1	0	0
	Uncharacterized	2	9	0	0	0	2	1	4	0	0	0	0	0	0	0	2	4	4	0	1	2	5	2	0	1
	Total	37	86	10	0	5	30	21	20	3	7	3	4	4	0	1	22	23	23	1	4	13	36	20	0	5
