# Supplementary material for: The Coevolution of Fungal Mitochondrial Introns and Their Homing Endonucleases (GIY-YIG and LAGLIDADG)
Source: Genome Biol Evol. 2020 Jun 25;12(8):1337–54. doi: 10.1093/gbe/evaa126 (PMC7487136; doi:10.1093/gbe/evaa126)
Supplement: evaa126_Supplementary_Data [file evaa126_supplementary_data.zip › Megarioti and Kouvelis suppl table 7.xlsx]

## Sheet: Sheet1
Suppl. Table 7. The subtypes of group I introns and their composition of their conserved helices P1 to P9. Cells highlighted in yellow are the common conserved helices, while in pale yellow the less conserved helices. Empty cells correspond to the missing helices. The ancestral subtype of group I introns is showed in red, while the last column shows the scale of how compact the subtypes are, with…
	Helices
Subgroups	P1	P2	P2.1	P3	P4	P5	P5a	P5b	P5c	P6a	P6b	P7	P7'	P8	P9	P9a	P9b	P9.1	P9.2	P10	COMPACT
IA	√			√	√	√				√	√	√	√	√	√					√	2
IB	√			√	√	√				√		√	√	√	√					√	1
IC	√	√	√	√	√	√	√	√	√	√		√	√	√	√	√	√	√	√	√	5
ID	√	√		√	√	√				√	√	√	√	√	√					√	3
IE	√	√	√	√	√	√				√	√	√	√	√	√	√	√	√	√	√	4
Ancenstral forms
