# Supplementary material for: The Coevolution of Fungal Mitochondrial Introns and Their Homing Endonucleases (GIY-YIG and LAGLIDADG)
Source: Genome Biol Evol. 2020 Jun 25;12(8):1337–54. doi: 10.1093/gbe/evaa126 (PMC7487136; doi:10.1093/gbe/evaa126)
Supplement: evaa126_Supplementary_Data [file evaa126_supplementary_data.zip › Megarioti and Kouvelis suppl table 1.xlsx]

## Sheet: Supplementary Table 1
	Supplemantary Table 1: The fungal mt genomes which were annotated and re-annotated in this study. The strain of the species, its taxonomy, Acc. No in GenBank or MitoFun databanks and the mt genetic code are provided for each genome. In the column “Re-annotated” the terms “major” and “minor” mean newly annotation or correction and addition of the mt genes and their introns, and updating the gene n…
A/A	Species	Strain	Synonyms	Common names	Mycobank IDs	Host	Habitat		Order	Class	Subphylum	Phylum	Genome Accession	Reannotated	Genetic code	Publication
1	Zasmidium cellare ATCC36951	ATCC36951	Antennaria cellaris, Cladosporium cellare, Racodium cellare, Rhinocladiella cellaris, Rhinocladiella ellisii		432191	Saprobiotic fungus	Wine cellar mold		Capnodiales	Dothideomycetes	Pezizomycotina	Ascomycota	NC_030334	Minor	Mold mitochondrial and mycoplasma code (NCBI 4)	Goodwin, S.B., McCorison, C.B., Cavaletto, J.R., Culley, D.E., LaButt,i K., Baker, S.E., Grigoriev, I.V., The mitochondrial genome of the ethanol-metabolizing, wine cellar mold Zasmidium cellare is the smallest for a filamentous ascomycete. Fungal Biol. 120 (8): 961-74 (2016)										[] description = path = .conf	[NC_030334] description = path = .conf hide=1
2	Phaeosphaeria nodorum SN15	SN15	Leptosphaeria nodorum, Septoria nodorum (anamorph), Stagonospora nodorum (anamorph)	Glume blotch fungus	336201	wheat plant pathogen	N/A		Pleosporales	Dothideomycetes	Pezizomycotina	Ascomycota	NC_009746	Major	Mold mitochondrial and mycoplasma code (NCBI 4)	Hane,J.K., Lowe,R.G., Solomon,P.S., Tan,K.C., et al., Dothideomycete plant interactions illuminated by genome sequencing and EST analysis of the wheat pathogen Stagonospora nodorum, Plant Cell 19 (11), 3347-3368 (2007).										[] description = path = .conf	[NC_009746] description = path = .conf hide=1
3	Zymoseptoria tritici IPO323	IPO323	Mycosphaerella graminicola, Septoria tritici (anamorph)	N/A	517926	Wheat plant pathogen	Plant pathogen		Pleosporales	Dothideomycetes	Pezizomycotina	Ascomycota	NC_010222	Minor	Mold mitochondrial and mycoplasma code (NCBI 4)	Torriani,S.F., Goodwin,S.B., Kema,G.H., Pangilinan,J.L. and McDonald,B.A. Intraspecific comparison and annotation of two complete mitochondrial genome sequences from the plant pathogenic fungus Mycosphaerella graminicola, Fungal Genetics and Biology 45 (5), 628-637 (2008)										[] description = path = .conf	[NC_010222] description = path = .conf hide=1
4	Exophiala dermatitidis NIH/UT8656	NIH/UT8656	Wangiella dermatitidis	N/A	314039	Opportunistic pathogen to humans and animals	N/A		Chaetothyriales	Eurotiomycetes	Pezizomycotina	Ascomycota	CM001238	Major	Mold mitochondrial and mycoplasma code (NCBI 4)	Cuomo,C., Wang,Z., Hunicke-Smith,S., Szanislo,P.J., et al., The Broad Institute Genome Sequencing Platform, The Genome Sequence of Exophiala (Wangiella) dermatitidis NIH/UT8656, Unpublished, Released (27-FEB-2012)										[] description = path = .conf	[CM001238] description = path = .conf hide=1
5	Aspergillus nidulans FGSC_A4	FGSC A4	Aspergillus nidulellus, Emericella nidulans (telemorph)	N/A	356806	Humans and animals, food growing fungus	6 to 48°C with an optimum growth between 30 to 35°C		Eurotiales	Eurotiomycetes	Pezizomycotina	Ascomycota	NC_017896	Minor	Mold mitochondrial and mycoplasma code (NCBI 4)	Wortman,J., Cuomo,C., Hostetler,J., Joardar,V.J., Mounaud,S., Onuska,J., Nierman,W.C., Fedorova,N.D., Young,S.K., Zeng,Q., Gargeya,S., Fitzgerald,M., Haas,B., Abouelleil,A., Alvarado,L., Arachchi,H.M., Berlin,A., Brown,A., Chapman,S.B., Chen,Z., Dunbar,C., Freedman,E., Gearin,G., Gellesch,M., Goldberg,J., Griggs,A., Gujja,S., Heiman,D., Howarth,C., Larson,L., Lui,A., MacDonald,P.J.P., Montmayeur,…
6	Aspergillus oryzae RIB40	RIB40	Eurotium oryzae	N/A	225012	Humans and animals, food growing fungus	Rice kernels		Eurotiales	Eurotiomycetes	Pezizomycotina	Ascomycota	JQ354998	Major	Mold mitochondrial and mycoplasma code (NCBI 4)	Joardar,V., Abrams,N.F., Hostetler,J., Paukstelis,P.J., Pakala,S., Pakala,S.B., Zafar,N., Abolude,O.O., Payne,G., Andrianopoulos,A., Denning,D.W. and Nierman,W.C. Sequencing of mitochondrial genomes of nine Aspergillus and Penicillium species identifies mobile introns and accessory genes as main sources of genome size variability. BMC Genomics 13 (1), 698 (2012)										[] description = path = .conf	[JQ354998] description = path = .conf hide=1
7	Ajellomyces capsulatus G186AR	G186AR	Ajellomyces capsulata, Histoplasma capsulatum (anamorph), Emmonsiella capsulata, Cryptococcus capsulatus, Torulopsis capsulata, Posadasia capsulata	Darling's disease fungus	308418/102749	Humans	Widespread distribution, especially in tropical areas		Onygenales	Eurotiomycetes	Pezizomycotina	Ascomycota	GG663449	Major	Mold mitochondrial and mycoplasma code (NCBI 4)	Champion,M., Cuomo,C., Ma,L.-J., Henn,M.R., Sil,A., Goldman,B., Young,S.K., Kodira,C.D., Zeng,Q., Koehrsen,M., Alvarado,L., Berlin,A., Borenstein,D., Chen,Z., Engels,R., Freedman,E., Gellesch,M., Goldberg,J., Griggs,A., Gujja,S., Heiman,D., Hepburn,T., Howarth,C., Jen,D., Larson,L., Lewis,B., Mehta,T., Park,D., Pearson,M., Roberts,A., Saif,S., Shea,T., Shenoy,N., Sisk,P., Stolte,C., Sykes,S., Wal…										[] description = path = .conf	[GG663449] description = path = .conf hide=1
8	Arthroderma obtusum ATCC42129	ATCC42129	Microsporum nanum (anamorph), Nannizzia obtusa	N/A	103061	Geophilic and zoophilic fungus frequently causing chronic non-inflammatory lesions in pigs and a rare cause of tinea in humans	Present in soil of pig-yards, the geographical distribution is world-wide		Onygenales	Eurotiomycetes	Pezizomycotina	Ascomycota	NC_012830	Minor	Mold mitochondrial and mycoplasma code (NCBI 4)	Wu,Y., Yang,J., Yang,F., Liu,T., Leng,W., Chu,Y. and Jin,Q. Recent dermatophyte divergence revealed by comparative and phylogenetic analysis of mitochondrial genomes BMC Genomics 10, 238 (2009)										[] description = path = .conf	[NC_012830] description = path = .conf hide=1
9	Arthroderma otae ATCC36299	ATCC36299	Microsporum canis, Nannizzia otae	N/A	103062	Cause tinea capitis in humans, and simple ringworm in pets	Humid, warm climates		Onygenales	Eurotiomycetes	Pezizomycotina	Ascomycota	NC_012832	Minor	Mold mitochondrial and mycoplasma code (NCBI 4)	Wu,Y., Yang,J., Yang,F., Liu,T., et al., Recent dermatophyte divergence revealed by comparative and phylogenetic analysis of mitochondrial genomes BMC Genomics 10, 238 (2009)
10	Trichophyton rubrum BMU 01672	BMU 01672	Epidermophyton rubrum	Athlete's foot fungus	254498	Humans	Anthropophilic, infections of the nail, beard, skin and scalp		Onygenales	Eurotiomycetes	Pezizomycotina	Ascomycota	NC_012824	Minor	Mold mitochondrial and mycoplasma code (NCBI 4)	Wu,Y., Yang,J., Yang,F., Liu,T., Leng,W., Chu,Y. and Jin,Q. Recent dermatophyte divergence revealed by comparative and phylogenetic analysis of mitochondrial genomes BMC Genomics 10, 238 (2009)
11	Lecanora strobilina	N/A	Parmelia strobilina	N/A	389285	N/A	N/A		Lecanorales	Lecanoromycetes	Pezizomycotina	Ascomycota	NC_030051	Major	Mold mitochondrial and mycoplasma code (NCBI 4)	Massey, J.L., Tittes, S.B., Lynch, R., Tripp, E., Elmendorf, C.K. and Kane, N.C., Lecanora stobilina mitochondrion, complete genome. Unpublished (2016)										[] description = path = .conf	[NC_030051] description = path = .conf hide=1
12	Peltigera malacea DB3992	DB3992	Peltidea canina var. malacea	Veinless pelt or felt lichen	399323	Lichenized fungus	Scottish Highlands, very rare, in dune systems		Peltigerales	Lecanoromycetes	Pezizomycotina	Ascomycota	NC_016955	Minor	Mold mitochondrial and mycoplasma code (NCBI 4)	Xavier,B.B., Miao,V.P., Jonsson,Z.O. and Andresson,O.S. Mitochondrial genomes from the lichenized fungi Peltigera membranacea and Peltigera malacea: Features and phylogeny Fungal Biol 116 (7), 802-814 (2012)										[] description = path = .conf	[NC_016955] description = path = .conf hide=1
13	Peltigera membranacea LA-31632	LA-31632	Peltidea canina var. membranacea	Membrane Dog Lichen	399326	Lichenized fungus	Common on mossy boulders, tree-bases and in short, dampish turf, including in lawns and on dunes		Peltigerales	Lecanoromycetes	Pezizomycotina	Ascomycota	NC_016957	Minor	Mold mitochondrial and mycoplasma code (NCBI 4)	Xavier,B.B., Miao,V.P., Jonsson,Z.O. and Andresson,O.S. Mitochondrial genomes from the lichenized fungi Peltigera membranacea and Peltigera malacea: Features and phylogeny Fungal Biol 116 (7), 802-814 (2012)										[] description = path = .conf	[NC_016957] description = path = .conf hide=1
14	Botryotinia fuckeliana B05.10	B05.10	Sclerotinia fuckeliana, Botrytis cinerea (anamorph)	Noble rot fungus, gray mold disease fungus, botrytis bunch rot	284645	plant pathogen ( wine grapes), necrotrophic fungus	Grey rot: wet or humid conditions, noble rot: drier conditions		Helotiales	Leotiomycetes	Pezizomycotina	Ascomycota	KC832409	Major	Mold mitochondrial and mycoplasma code (NCBI 4)	van Kan,J., Stassen,J., Cuomo,C., Walker,B., Young,S.K., Zeng,Q. Gargeya,S., Fitzgerald,M., Haas,B., Abouelleil,A., Alvarado,L., Arachchi,H.M., Berlin,A.M., Chapman,S.B., Dewar,J., Goldberg,J., Griggs,A., Gujja,S., Hansen,M., Howarth,C., Imamovic,A., Larimer,J., McCowan,C., Murphy,C., Neiman,D., Pearson,M., Priest,M., Roberts,A., Saif,S., Shea,T., Sisk,P., Sykes,S., Wortman,J., Nusbaum,C. and Bir…										[] description = path = .conf	[KC832409] description = path = .conf hide=1
15	Phialocephala subalpina 70-1	70-1	N/A	N/A	499671	root endophyte	Roots of many trees and shrubs		Helotiales	Leotiomycetes	Pezizomycotina	Ascomycota	NC_015789	Major	Mold mitochondrial and mycoplasma code (NCBI 4)	Duo,A., Bruggmann,R., Zoller,S., Bernt,M. and Grunig,C.R. Mitochondrial genome evolution in species belonging to the Phialocephala fortinii s.l. - Acephala applanata species complex. BMC Genomics 13, 166 (2012)										[] description = path = .conf	[NC_015789] description = path = .conf hide=1
16	Sclerotinia sclerotiorum 1980 ATCC18683	1980_ATCC18683	Whetzelinia sclerotiorum, Peziza sclerotiorum, Sclerotinia libertiana, Sclerotium varium, Whetzelinia sclerotiorum, Hymenoscyphus sclerotiorum	white mold, cottony rot, watery soft rot, stem rot, drop, crown rot and blossom blight	212553	Plant pathogen, herbaceous, succulent plants, particularly flowers and vegetables, crops such as broccoli, cabbage, cauliflower, carrots, celery, beans, tomato, peppers, potatoes, stocks, and sunflower, woody ornamentals occasionally	Soil, moist environments, growth range from 15 to 21 degrees Celsius		Helotiales	Leotiomycetes	Pezizomycotina	Ascomycota	MF000007 / NC_035155	Major	Mold mitochondrial and mycoplasma code (NCBI 4)	Unpublished, annotated by the Mitofun group										[] description = path = .conf	[MF000007 / NC_035155] description = path = .conf hide=1
17	Pyronema omphalodes strain CBS 100304	CBS 100304	Aleuria omphalodes, Humaria omphalodes, Peziza omphalodes, Peziza omphaloides, Pyronema confluens, Tapesia omphalodes		195122	A model organism for the analysis of cell biology and fruiting body development in filamentous ascomycetes	A soil-living saprobe found in forests in temperate climates.		Pezizales	Pezizomycetes	Pezizomycotina	Ascomycota	NC_029745		Mold mitochondrial and mycoplasma code (NCBI 4)	Nowrousian, M., The mitochondrial genome of Pyronema confluens. Unpublished (2016)										[] description = path = .conf	[NC_029745] description = path = .conf hide=1
18	Chrysoporthe cubensis CMW 10028	CMW 10028	Cryphonectria cubensis, Diaporthe cubensis, Endothia eugeniae	N/A	500034	Pathogenic to Eucalyptus spp and other Myrtales species	Plant pathogenic		Diaporthales	Sordariomycetes	Pezizomycotina	Ascomycota	NC_030524	Major	Mold mitochondrial and mycoplasma code (NCBI 4)	Kanzi, A.M., Wingfield, B.D., Steenkamp, E.T., Naidoo, S. and van der Merwe,N.A., Intron Derived Size Polymorphism in the Mitochondrial Genomes of Closely Related Chrysoporthe Species. PLoS ONE 11 (6), E0156104 (2016).										[] description = path = .conf	[NC_030524] description = path = .conf hide=1
19	Diaporthe longicolla		Phomopsis longicolla	N/A	563213	Glycine max cv. Wells	Seed		Diaporthales	Sordariomycetes	Pezizomycotina	Ascomycota	NC_027509	Major	Mold mitochondrial and mycoplasma code (NCBI 4)	Koloniuk,I., Hrabakova,L. and Petrzik,K. The complete mitochondrial genome of the phytopathogenic fungus Phomopsis longicolla. Mitochondrial DNA
20	Glomerella graminicola M1.001	M1.001	Colletotrichum graminicola	Anthracnose	314583	Causes anthracnose in many cereal species including maize and wheat	Cereal species		Glomerellales	Sordariomycetes	Pezizomycotina	Ascomycota	CM001021	Major	Mold mitochondrial and mycoplasma code (NCBI 4)	Vaillancourt,L., Ma,L.-J., Thon,M., Dickman,M., et al., The Broad Institute Genome Sequencing Platform, Submitted (17-JUN-2009) Broad Institute of MIT and Harvard, 7 Cambridge Center, Cambridge, MA 02142, USA, Unpublished, Released (02-NOV-2010)
21	Verticillium alboatrum VaMS102	VaMS102	Acremonium apii	Verticillium wilt	199278	Plant pathogen	Soil		Glomerellales	Sordariomycetes	Pezizomycotina	Ascomycota	MF000004	Major	Mold mitochondrial and mycoplasma code (NCBI 4)	Unpublished, annotated by the Mitofun group										[] description = path = .conf	[MF000004] description = path = .conf hide=1
22	Verticillium dahliae Vd 76	Vd 76	Verticillium albo-atrum var. dahliae, Verticillium tracheiphilum Curzi, Verticillium ovatum	Verticillium wilt	196942	Plant pathogen	Soil		Glomerellales	Sordariomycetes	Pezizomycotina	Ascomycota	NC_008248	Minor	Mold mitochondrial and mycoplasma code (NCBI 4)	Pantou M.P., Kouvelis V.N. and Typas M.A., The complete mitochondrial genome of the vascular wilt fungus Verticillium dahliae: a novel gene order for Verticillium and a diagnostic tool for species identification, Current Genetics 50 (2), 125-136 (2006)										[] description = path = .conf	[NC_008248] description = path = .conf hide=1
23	Cordyceps bassiana Bb147	Bb147	Beauvera bassiana (anamorph)	White muscardine fungus, Sugar icing fungus	504367	Entomopathogenic fungi	Soil environment both cultivated and more natural habitats		Hypocreales	Sordariomycetes	Pezizomycotina	Ascomycota	NC_017842	Minor	Mold mitochondrial and mycoplasma code (NCBI 4)	Ghikas D.V., Kouvelis V.N. and Typas M.A. Phylogenetic and biogeographic implications inferred by mitochondrial intergenic region analyses and ITS1-5.8S-ITS2 of the entomopathogenic fungi Beauveria bassiana and B. brongniartii. BMC Microbiol. 10, 174 (2010)										[] description = path = .conf	[NC_017842] description = path = .conf hide=1
24	Cordyceps brongniartii IMBST95031	IMBST95031	Beauveria brongniartii (anamorph)	N/A	136215	Entomopathogenic fungi	Soil and private dwellings		Hypocreales	Sordariomycetes	Pezizomycotina	Ascomycota	NC_011194	Minor	Mold mitochondrial and mycoplasma code (NCBI 4)	Ghikas D.V., Kouvelis V.N. and Typas M.A. Phylogenetic and biogeographic implications inferred by mitochondrial intergenic region analyses and ITS1-5.8S-ITS2 of the entomopathogenic fungi Beauveria bassiana and B. brongniartii. BMC Microbiol. 10, 174 (2010)										[] description = path = .conf	[NC_011194] description = path = .conf hide=1
25	Fusarium oxysporum F11	F11	Fusarium sp.	Panama disease of banana fungus	218372	Broad host range: arthropods, plants, humans	Soil: arctic, tropical, desert, cultivated and non-cultivated		Hypocreales	Sordariomycetes	Pezizomycotina	Ascomycota	AY945289	Minor	Mold mitochondrial and mycoplasma code (NCBI 4)	Pantou M.P., Kouvelis V.N. and Typas M.A., The complete mitochondrial genome of Fusarium oxysporum: insights into fungal mitochondrial evolution, Gene 419 (1-2), 7-15 (2008)										[] description = path = .conf	[AY945289] description = path = .conf hide=1
26	Ceratocystis cacaofunesta	N/A	N/A	N/A	501395	Wilt disease in cacao	Theobroma cacao		Microascales	Sordariomycetes	Pezizomycotina	Ascomycota	NC_020430	Major	Mold mitochondrial and mycoplasma code (NCBI 4)	Ambrosio,A.B., do Nascimento,L.C., Oliveira,B.V., Teixeira,P.J., Tiburcio,R.A., Thomazella,D.P., Leme,A.F., Carazzolle,M.F., Vidal,R.O., Mieczkowski,P., Meinhardt,L.W., Pereira,G.A. and Cabrera,O.G. Global analyses of Ceratocystis cacaofunesta mitochondria: from genome to proteome. BMC Genomics 14 (1), 91 (2013)										[] description = path = .conf	[NC_020430] description = path = .conf hide=1
27	Sporothrix schenckii ATCC10268	ATCC10268	Rhinocladium schenckii, Rhinotrichum schenckii, Sporotrichum beurmannii var. schenckii, Sporotrichum schenckii, Sporotrichum schenckii-beurmannii var. schenckii	Rose handler's disease	101184	Humans, animals	Soil, living and decomposing plant material		Ophiostomatales	Sordariomycetes	Pezizomycotina	Ascomycota	NC_015923	Major	Mold mitochondrial and mycoplasma code (NCBI 4)	Kawasaki,M. and Anzawa,K. Unpublished										[] description = path = .conf	[NC_015923] description = path = .conf hide=1
28	Chaetomium globosum CBS 148.51	CBS 148.51	Chaetomium cochliodes, Chaetomium cochlioides, Chaetomium rectum, Chaetomium olivaceum	N/A	172545	Vertebrates, cellulose-rich materials	Soil, air, and plant debris		Sordariales	Sordariomycetes	Pezizomycotina	Ascomycota	MF000005	Major	Mold mitochondrial and mycoplasma code (NCBI 4)	Unpublished, annotated by the Mitofun group										[] description = path = .conf	[MF000005] description = path = .conf hide=1
29	Neurospora crassa OR74A	OR74A	Chrysonilia crassa (anamorph)	Orange bread mold	262212	Bread	Tropical and sub-tropical regions. Growing on dead plant matter after fires		Sordariales	Sordariomycetes	Pezizomycotina	Ascomycota	KC683708	Major	Mold mitochondrial and mycoplasma code (NCBI 4)	Galagan,J., Sachs,M., Young,S.K., Zeng,Q., Koehrsen,M., Alvarado,L., Berlin,A., Bochicchio,J., Borenstein,D., Chapman,S.B., Chen,Z., Engels,R., Freedman,E., Gellesch,M., Goldberg,J., Griggs,A., Gujja,S., Heilman,E., Heiman,D., Hepburn,T., Howarth,C., Jen,D., Larson,L., Lewis,B., Mehta,T., Park,D., Pearson,M., Richards,J., Roberts,A., Saif,S., Shea,T., Shenoy,N., Sisk,P., Stolte,C., Sykes,S., Thom…										[] description = path = .conf	[KC683708] description = path = .conf hide=1
30	Sordaria macrospora k-hell	k-hell	Hypocopra macrospora	N/A	237763	N/A	Coprophilus fungi		Sordariales	Sordariomycetes	Pezizomycotina	Ascomycota	CABT01004783	Major	Mold mitochondrial and mycoplasma code (NCBI 4)	Nowrousian,M., Stajich,J.E., Chu,M., Engh,I., et al., De novo assembly of a 40 Mb eukaryotic genome from short sequence reads: Sordaria macrospora, a model organism for fungal morphogenesis. PLoS Genet. 6 (4), E1000891 (2010)										[] description = path = .conf	[CABT01004783] description = path = .conf hide=1
31	Annulohypoxylon stygium	N/A	Hypoxylon stygium var. stygium, Sphaeria stygia, Hypoxylon stygium, Nummularia stygia	N/A	500326	N/A	N/A		Xylariales	Sordariomycetes	Pezizomycotina	Ascomycota	NC_023117	Major	Mold mitochondrial and mycoplasma code (NCBI 4)	Hsiang,T. Mitochondrial Genome of Annulohypoxylon stygium, cohabitant fungus of Tremella fuciformis, reveals intron diversity. Unpublished										[] description = path = .conf	[NC_023117] description = path = .conf hide=1
32	Pestalotiopsis fici								Xylariales	Sordariomycetes	Pezizomycotina	Ascomycota	NC_031828	Major												[] description = path = .conf	[NC_031828] description = path = .conf hide=1
33	Xylona heveae TC161								Xylariales	Sordariomycetes	Pezizomycotina	Ascomycota	JXCS00000000	Major												[] description = path = .conf	[JXCS00000000] description = path = .conf hide=1
34	Ashbya gossypii FDAG1	FDAG1	Eremothecium gossypii, Nematospora gossypii	Yeast	266255 / 541136	Cotton pathogen, overproducer of riboflavin (vitamin B2)	N/A		Saccharomycetales	Saccharomycetes	Saccharomycotina	Ascomycota	NC_016756	Minor	Yeast mitochondrial (NCBI 3)	Dietrich,F.S., Voegeli,S. and Philippsen,P. Unpublished										[] description = path = .conf	[NC_016756] description = path = .conf hide=1
35	Ashbya gossypii ATCC 10895	ATCC 10895	Eremothecium gossypii, Nematospora gossypii	Yeast	266255 / 541136	Cotton pathogen, overproducer of riboflavin (vitamin B2)	N/A		Saccharomycetales	Saccharomycetes	Saccharomycotina	Ascomycota	NC_005789	Minor	Yeast mitochondrial (NCBI 3)	Dietrich,F.S., Voegeli,S., Brachat,S., Lerch,A., Gates,K., Steiner,S., Mohr,C., Pohlmann,R., Luedi,P., Choi,S., Wing,R.A., Flavier,A., Gaffney,T.D. and Philippsen,P. The Ashbya gossypii genome as a tool for mapping the ancient Saccharomyces cerevisiae genome. Science 304 (5668), 304-307 (2004)										[] description = path = .conf	[NC_005789] description = path = .conf hide=1
36	Candida alai NRRL Y-27739	NRRL Y-27739	Candida sp. NRRL Y-27739	N/A	505576	Click beetle (Elateridae)	Insects digestive system		Saccharomycetales	Saccharomycetes	Saccharomycotina	Ascomycota	NC_014612	Minor	Mold mitochondrial and mycoplasma code (NCBI 4)	Valach,M., Farkas,Z., Fricova,D., Kovac,J., Brejova,B., Vinar,T., Pfeiffer,I., Kucsera,J., Tomaska,L., Lang,B.F. and Nosek,J. Evolution of linear chromosomes and multipartite genomes in yeast mitochondria. Nucleic Acids Res. 39 (10), 4202-4219 (2011)										[] description = path = .conf	[NC_014612] description = path = .conf hide=1
37	Candida albicans CBS 562	CBS 562	Candida stellatoidea type I, Candida stellatoidea, Candida albicans var. albicans, Oidium albicans, Saccharomyces albicans, Dematium albicans, Monilia albicans, Parasaccharomyces albicans, Myceloblastanon albicans, Mycotorula albicans, Syringospora albicans, Procandida albicans, Mycocryptococcus copellii, Mycoderma vini, Monilia pinoyi var. pinoyi, Monilia metalondinensis var. metalondinensis, En…	Thrush Fungus	256187	Opportunistic oral and genital infections in humans	Normal gut flora, 37°C	1-CTG group	Saccharomycetales	Saccharomycetes	Saccharomycotina	Ascomycota	KC993188	Major	Mold mitochondrial and mycoplasma code (NCBI 4)	Fricova,D., Brejova,B. and Nosek,J. Unpublished										[] description = path = .conf	[KC993188] description = path = .conf hide=1
38	Candida albicans SC5314	SC5314	Candida stellatoidea	Thrush Fungus	256187	Opportunistic oral and genital infections in humans	Normal gut flora, 37°C	1-CTG group	Saccharomycetales	Saccharomycetes	Saccharomycotina	Ascomycota	NC_002653	Major	Yeast mitochondrial NCBI 3)	Anderson,J.B., Wickens,C., Khan,M., Cowen,L.E., et al., Infrequent genetic exchange and recombination in the mitochondrial genome of Candida albicans J. Bacteriol. 183 (3), 865-872 (2001)										[] description = path = .conf	[NC_002653] description = path = .conf hide=1
39	Candida blackwellae AS2.3639	AS2.3639	Candida blackwellae	N/A	508920	Insect associated yeast	Gut of insects		Saccharomycetales	Saccharomycetes	Saccharomycotina	Ascomycota	KC993199	Minor	Mold mitochondrial and mycoplasma code (NCBI 4)	Pfeiffer,I., Hegedusova,E., Brejova,B. and Nosek,J. Unpublished										[] description = path = .conf	[KC993199] description = path = .conf hide=1
40	Candida buenavistaensis NRRL Y-27734	NRRL Y-27734	N/A	N/A	505577	Insect associated yeast	Gut of insects		Saccharomycetales	Saccharomycetes	Saccharomycotina	Ascomycota	KC993175	Minor	Mold mitochondrial and mycoplasma code (NCBI 4)	Hegedusova,E., Pfeiffer,I., Brejova,B. and Nosek,J. Unpublished										[] description = path = .conf	[KC993175] description = path = .conf hide=1
41	Candida corydali NRRL Y-27910	NRRL Y-27910	N/A	N/A	506126	Insect associated yeast	Surface of insects	1-CTG group	Saccharomycetales	Saccharomycetes	Saccharomycotina	Ascomycota	KC993198	Major	Mold mitochondrial and mycoplasma code (NCBI 4)	Pfeiffer,I., Hegedusova,E., Brejova,B. and Nosek,J. Unpublished										[] description = path = .conf	[KC993198] description = path = .conf hide=1
42	Candida frijolesensis NRRL Y-48060	NRRL Y-48060	Candida sp. NRRL Y-48060	N/A	505950	Handsome fungus beetle (Endomychidae), elephant beetle (Scarabaeidae)	Beetles		Saccharomycetales	Saccharomycetes	Saccharomycotina	Ascomycota	NC_015814	Minor	Mold mitochondrial and mycoplasma code (NCBI 4)	Valach,M., Farkas,Z., Fricova,D., Kovac,J., Brejova,B., Vinar,T., Pfeiffer,I., Kucsera,J., Tomaska,L., Lang,B.F. and Nosek,J. Evolution of linear chromosomes and multipartite genomes in yeast mitochondria. Nucleic Acids Res. 39 (10), 4202-4219 (2011)										[] description = path = .conf	[NC_015814] description = path = .conf hide=1
43	Candida gigantensis NRRL Y-27736	NRRL Y-27736	N/A	N/A	505574	Insect associated yeast	Gut of insects		Saccharomycetales	Saccharomycetes	Saccharomycotina	Ascomycota	KF017572	Minor	Mold mitochondrial and mycoplasma code (NCBI 4)	Pfeiffer,I., Hegedusova,E., Brejova,B. and Nosek,J. Unpublished										[] description = path = .conf	[KF017572] description = path = .conf hide=1
44	Candida glabrata CBS 138	CBS 138 / ATCC 2001	Torulopsis glabrata	Yeast	310265	Ppportunistic pathogen of the urogenital tract, and of the bloodstream	N/A	4-Post-WGD	Saccharomycetales	Saccharomycetes	Saccharomycotina	Ascomycota	NC_004691	Major	Yeast mitochondrial NCBI 3)	Koszul,R., Malpertuy,A., Frangeul,L., Bouchier,C., et al., The complete mitochondrial genome sequence of the pathogenic yeast Candida (Torulopsis) glabrata, FEBS Lett. 534 (1-3), 39-48 (2003)										[] description = path = .conf	[NC_004691] description = path = .conf hide=1
45	Candida metapsilosis MCO448	MCO448	Candida parapsilosis group III	N/A	500210	Human pathogenic	Epidermal and oral epithelial tissues		Saccharomycetales	Saccharomycetes	Saccharomycotina	Ascomycota	NC_006971	Minor	Mold mitochondrial and mycoplasma code (NCBI 4)	Kosa,P., Valach,M., Tomaska,L., Wolfe,K.H. and Nosek,J., Complete DNA sequences of the mitochondrial genomes of the pathogenic yeasts Candida orthopsilosis and Candida metapsilosis: insight into the evolution of linear DNA genomes from mitochondrial telomere mutants. Nucleic Acids Res. 34 (8), 2472-2481 (2006)										[] description = path = .conf	[NC_006971] description = path = .conf hide=1
46	Candida norvegica CBS 2874	CBS 2874	Torulopsis norwegica, Torulopsis norvegica, Paratorulopsis norvegica, Torulopsis uvae var. miso, Torulopsis vanzylii	N/A	310315	N/A	Sputum, sea-water, beer	3-Phaffomycetaceae	Saccharomycetales	Saccharomycetes	Saccharomycotina	Ascomycota	KF017573	Major	Mold mitochondrial and mycoplasma code (NCBI 4)	Hegedusova,E., Zemanova,J., Brejova,B. and Nosek,J. Unpublished										[] description = path = .conf	[KF017573] description = path = .conf hide=1
47	Candida sake CBS 159	CBS 159	Eutorulopsis sake, Torulopsis sake, Torula lambica, Candida vanrijiae, Candida vanriji, Candida salmonicola, Candida australis, Torulopsis austromarina, Mycotorula lambica, Candida tropicalis var. lambica, Candida austromarina			Humans	Plant sugars	1-CTG group	Saccharomycetales	Saccharomycetes	Saccharomycotina	Ascomycota	KC993194	Major	Mold mitochondrial and mycoplasma code (NCBI 4)	Hegedusova,E., Brejova,B. and Nosek,J. Unpublished										[] description = path = .conf	[KC993194] description = path = .conf hide=1
48	Candida saraburiensis KU-Xs13	KU-Xs13	N/A	N/A	N/A	Xylose utilizing yeast	Decaying corncobs	1-CTG group	Saccharomycetales	Saccharomycetes	Saccharomycotina	Ascomycota	KC993174	Major	Mold mitochondrial and mycoplasma code (NCBI 4)	Pfeiffer,I., Valach,M., Hegedusova,E., Brejova,B. and Nosek,J. Unpublished
49	Candida subhashii FR 392	FR 392	N/A	N/A	512099 / 540384	Human pathogenic, fungal peritonitis	Humans		Saccharomycetales	Saccharomycetes	Saccharomycotina	Ascomycota	NC_014337	Minor	Mold mitochondrial and mycoplasma code (NCBI 4)	Fricova,D., Valach,M., Farkas,Z., Pfeiffer,I., Kucsera,J., Tomaska,L. and Nosek,J. The mitochondrial genome of the pathogenic yeast Candida subhashii: GC-rich linear DNA with a protein covalently attached to the 5' termini Microbiology (Reading, Engl.) 156 (PT 7), 2153-2163 (2010)
50	Candida subhashii FR-392-06-SUB1	FR-392-06-SUB1	N/A	N/A	512099/540384	Cause of peritonitis	Periton		Saccharomycetales	Saccharomycetes	Saccharomycotina	Ascomycota	KC993184	Minor	Mold mitochondrial and mycoplasma code (NCBI 4)	Hegedusova,E., Brejova,B. and Nosek,J. Unpublished										[] description = path = .conf	[KC993184] description = path = .conf hide=1
51	Candida theae G-17	G-17	N/A	Tea yeast	N/A	N/A	Tea	1-CTG group	Saccharomycetales	Saccharomycetes	Saccharomycotina	Ascomycota	KC993195	Major	Mold mitochondrial and mycoplasma code (NCBI 4)	Hegedusova,E., Brejova,B. and Nosek,J. Unpublished										[] description = path = .conf	[KC993195] description = path = .conf hide=1
52	Cyberlindnera suaveolens CBS 1670	CBS 1670	Williopsis suaveolens, Williopsis saturnus var. suaveolens, Pichia suaveolens, Hansenula suaveolens, Lindnera suaveolens	N/A	534395	Insect associated yeast	Gut of insects	3-Phaffomycetaceae	Saccharomycetales	Saccharomycetes	Saccharomycotina	Ascomycota	KC993193	Major	Mold mitochondrial and mycoplasma code (NCBI 4)	Hegedusova,E., Brejova,B. and Nosek,J. Unpublished
53	Dekkera bruxellensis CBS 2499	CBS 2499	Brettanomyces custersii,Brettanomyces bruxellensis (anamorph)	Yeast, "Brett"	329741	Spontaneous fermentation of typical Belgian beer styles, used in the wine industry	Lives on the skins of fruit		Saccharomycetales	Saccharomycetes	Saccharomycotina	Ascomycota	NC_013147	Minor	Mold mitochondrial and mycoplasma code (NCBI 4)	Prochazka,E., Polakova,S., Piskur,J. and Sulo,P. Mitochondrial genome from the facultative anaerobe and petite-positive yeast Dekkera bruxellensis contains the NADH dehydrogenase subunit genes FEMS Yeast Res. 10 (5), 545-557 (2010)
54	Kluyveromyces lactis NRRL Y-1140	NRRL Y-1140	Kluyveromyces marxianus var. lactis, Kluyveromyces marxianus var. drosophilarum, Kluyveromyces drosophilarum, Candida sphaerica (anamorph)	Yeast	316059	N/A	Used for cheese production, isolated from milk-derived products		Saccharomycetales	Saccharomycetes	Saccharomycotina	Ascomycota	NC_006077	Minor	Mold mitochondrial and mycoplasma code (NCBI 4)	Zivanovic,Y., Wincker,P., Vacherie,B., Bolotin-Fukuhara,M. and Fukuhara,H., Complete nucleotide sequence of the mitochondrial DNA from Kluyveromyces lactis. FEMS Yeast Research 5 (4-5), 315-322 (2005)										[] description = path = .conf	[NC_006077] description = path = .conf hide=1
55	Lachancea dasiensis CBS 10888	CBS 10888	N/A	N/A	514358	Plant pathogen	Isolated from leaf of Angiopteris lygodiifolia, Taiwan	5-Pre-WGD	Saccharomycetales	Saccharomycetes	Saccharomycotina	Ascomycota	HE983611	Major	Yeast mitochondrial (NCBI 3)	Friedrich,A., Jung,P.P., Hou,J., Neuveglise,C. and Schacherer,J. Comparative mitochondrial genomics within and among yeast species of the Lachancea genus. Unpublished										[] description = path = .conf	[HE983611] description = path = .conf hide=1
56	Lachancea kluyveri 55-86.1	55-86.1	Saccharomyces kluyveri, Torulaspora kluyveri, Saccharomyces smittii, Saccharomyces silvestris	N/A	487626	Plant pathogen	Wide spread in the environment, isolated from Drosophila species in North America, soil in Europe, and various tree species in India and North America	5-Pre-WGD	Saccharomycetales	Saccharomycetes	Saccharomycotina	Ascomycota	HE774680	Major	Yeast mitochondrial (NCBI 3)	Jung,P.P., Friedrich,A., Reisser,C. and Schacherer,J. Intraspecific mitochondrial genome variation in yeast. Unpublished										[] description = path = .conf	[HE774680] description = path = .conf hide=1
57	Lachancea kluyveri 77-1003	77-1003	Saccharomyces kluyveri, Torulaspora kluyveri, Saccharomyces smittii, Saccharomyces silvestris	N/A	487626	Plant pathogen	Wide spread in the environment, it has been isolated from Drosophila species in North America, soil in Europe, and various tree species in India and North America	5-Pre-WGD	Saccharomycetales	Saccharomycetes	Saccharomycotina	Ascomycota	NC_018056	Major	Yeast mitochondrial (NCBI 3)	Jung,P.P., Friedrich,A., Reisser,C. and Schacherer,J. Intraspecific mitochondrial genome variation in yeast. Unpublished
58	Lachancea kluyveri CBS 5828	CBS 5828	Saccharomyces kluyveri, Torulaspora kluyveri, Saccharomyces smittii, Saccharomyces silvestris	N/A	487626	Plant pathogen	Wide spread in the environment, isolated from Drosophila species in North America, soil in Europe, and various tree species in India and North America	5-Pre-WGD	Saccharomycetales	Saccharomycetes	Saccharomycotina	Ascomycota	HE664112	Major	Yeast mitochondrial (NCBI 3)	Jung,P.P., Friedrich,A., Reisser,C. and Schacherer,J. Intraspecific mitochondrial genome variation in yeast. Unpublished										[] description = path = .conf	[HE664112] description = path = .conf hide=1
59	Lachancea kluyveri CBS 6547	CBS 6547	Saccharomyces kluyveri, Torulaspora kluyveri, Saccharomyces smittii, Saccharomyces silvestris	N/A	487626	Plant pathogen	Wide spread in the environment, isolated from Drosophila species in North America, soil in Europe, and various tree species in India and North America	5-Pre-WGD	Saccharomycetales	Saccharomycetes	Saccharomycotina	Ascomycota	HE774664	Major	Yeast mitochondrial (NCBI 3)	Jung,P.P., Friedrich,A., Reisser,C. and Schacherer,J. Intraspecific mitochondrial genome variation in yeast. Unpublished										[] description = path = .conf	[HE774664] description = path = .conf hide=1
60	Lachancea kluyveri NCYC543	NCYC543	Saccharomyces kluyveri, Torulaspora kluyveri, Saccharomyces smittii, Saccharomyces silvestris	N/A	487626	Plant pathogen	Wide spread in the environment, isolated from Drosophila species in North America, soil in Europe, and various tree species in India and North America	5-Pre-WGD	Saccharomycetales	Saccharomycetes	Saccharomycotina	Ascomycota	HE664110	Major	Yeast mitochondrial (NCBI 3)	Jung,P.P., Friedrich,A., Reisser,C. and Schacherer,J. Intraspecific mitochondrial genome variation in yeast. Unpublished										[] description = path = .conf	[HE664110] description = path = .conf hide=1
61	Lachancea meyersii CBS 8951	CBS 8951	N/A	N/A	500091	Marine fungi	Sea water	5-Pre-WGD	Saccharomycetales	Saccharomycetes	Saccharomycotina	Ascomycota	HE983614	Major	Yeast mitochondrial (NCBI 3)	Friedrich,A., Jung,P.P., Hou,J., Neuveglise,C. and Schacherer,J. Comparative mitochondrial genomics within and among yeast species of the Lachancea genus. Unpublished										[] description = path = .conf	[HE983614] description = path = .conf hide=1
62	Lachancea nothofagi CBS 11611	CBS 11611	Lachancea sp. MCM-2009a	N/A	514466	Plants	Nothofagus species trees in native forests in Patagonia, Argentina	5-Pre-WGD	Saccharomycetales	Saccharomycetes	Saccharomycotina	Ascomycota	HE983612	Major	Yeast mitochondrial (NCBI 3)	Friedrich,A., Jung,P.P., Hou,J., Neuveglise,C. and Schacherer,J. Comparative mitochondrial genomics within and among yeast species of the Lachancea genus. Unpublished										[] description = path = .conf	[HE983612] description = path = .conf hide=1
63	Lachancea sp. PJ-2012a CBS 6924	CBS 6924	N/A	N/A	28810	N/A	N/A	5-Pre-WGD	Saccharomycetales	Saccharomycetes	Saccharomycotina	Ascomycota	HE983610	Major	Yeast mitochondrial (NCBI 3)	Friedrich,A., Jung,P.P., Hou,J., Neuveglise,C. and Schacherer,J. Comparative mitochondrial genomics within and among yeast species of the Lachancea genus. Unpublished										[] description = path = .conf	[HE983610] description = path = .conf hide=1
64	Lachancea sp. PJ-2012b CBS 11717	CBS 11717	N/A	N/A	28810	N/A	N/A	5-Pre-WGD	Saccharomycetales	Saccharomycetes	Saccharomycotina	Ascomycota	HE983613	Major	Yeast mitochondrial (NCBI 3)	Friedrich,A., Jung,P.P., Hou,J., Neuveglise,C. and Schacherer,J. Comparative mitochondrial genomics within and among yeast species of the Lachancea genus. Unpublished										[] description = path = .conf	[HE983613] description = path = .conf hide=1
65	Lachancea thermotolerans CBS 6340	CBS 6340	Zygosaccharomyces thermotolerans, Kluyveromyces thermotolerans	Yeast	487625	N/A	Fruits, Drosophila and other insects that use plants for feeding purposes, the ability to grow at high temperature is variable	5-Pre-WGD	Saccharomycetales	Saccharomycetes	Saccharomycotina	Ascomycota	NC_006626	Major	Yeast mitochondrial (NCBI 3)	Talla,E., Anthouard,V., Bouchier,C., Frangeul,L. and Dujon,B., The complete mitochondrial genome of the yeast Kluyveromyces thermotolerans, FEBS Lett. 579 (1), 30-40 (2005)
66	Lodderomyces elongisporus NRRL YB-4239	NRRL YB-4239	Saccharomyces elongisporus	Yeast	316954	Associated with blood stream infections	Gut of flower beetles	1-CTG group	Saccharomycetales	Saccharomycetes	Saccharomycotina	Ascomycota	MF000009	Major	Yeast mitochondrial (NCBI 3)	Unpublished, annotated by the Mitofun group										[] description = path = .conf	[MF000009] description = path = .conf hide=1
67	Meyerozyma guilliermondii CBS 2030	CBS 2030	Candida guilliermondii (anamorph), Pichia guilliermondii, Yamadazyma guilliermondii, Endomyces lacteus, Endomyces lacticolor, Endomycopsis guilliermondii, Meyerozyma guilliermondii, Meyerozyma quilliermondii, Pichia gilliermondii, Pichia quilliermondii, Candida guilliermondii var. carpophila	Yeast	513463	Human infections of cutaneous origin to immunesuppresed patients	Normal skin, sea water, faeces of animals, fig wasps, buttermilk, leather, fish, beer	1-CTG group	Saccharomycetales	Saccharomycetes	Saccharomycotina	Ascomycota	KC993176	Major	Mold mitochondrial and mycoplasma code (NCBI 4)	Zemanova,J., Brejova,B. and Nosek,J. Unpublished										[] description = path = .conf	[KC993176] description = path = .conf hide=1
68	Millerozyma farinosa CBS 185	CBS 185	Pichia farinosa var. farinosa, Saccharomyces farinosus, Yamadazyma farinosa, Candida cacaoi, Pichia sorbitophila	Yeast	327424/254746/226618/ 113323/292223	Humans, bloodstream infection	Found in Katjang-bungil, "Jopen" beer in Poland, miso, mash of rice vinegar (koji), sake and dung of giraffe Giraffa camelopardalis in Japan, maize meal in South Africa, cow with mastitis in Switzerland, medium for tissue culture of foot-and-mouth virus in UK, sputum in Norway, soy sauce in China, fermenting cacao in Trinidad, sorbitol solutions in South Africa and Germany	1-CTG group	Saccharomycetales	Saccharomycetes	Saccharomycotina	Ascomycota	FN870377	Major	Yeast mitochondrial (NCBI 3)	Jung,P.P., Schacherer,J., Friedrich,A., Potier,S., Souciet,J.L. and de Montigny,J. The complete mitonchondrial genome of the yeast Pichia farinosa. Unpublished										[] description = path = .conf	[FN870377] description = path = .conf hide=1
69	Nakaseomyces bacillisporus CBS 7720	CBS 7720	Kluyveromyces bacillisporus	Yeast	487623	N/A	N/A		Saccharomycetales	Saccharomycetes	Saccharomycotina	Ascomycota	NC_012621	Minor	Yeast mitochondrial (NCBI 3)	Bouchier C, Ma L, Créno S, Dujon B, Fairhead C. Complete mitochondrial genome sequences of three Nakaseomyces species reveal invasion by palindromic GC clusters and considerable size expansion. FEMS Yeast Res. 2009 Dec;9(8):1283-92.										[] description = path = .conf	[NC_012621] description = path = .conf hide=1
70	Nakaseomyces delphensis CBS 2170	CBS 2170	Saccharomyces delphensis, Kluyveromyces delphensis	Yeast	487622	N/A	N/A		Saccharomycetales	Saccharomycetes	Saccharomycotina	Ascomycota	NC_012619	Minor	Yeast mitochondrial (NCBI 3)	Bouchier C, Ma L, Créno S, Dujon B, Fairhead C. Complete mitochondrial genome sequences of three Nakaseomyces species reveal invasion by palindromic GC clusters and considerable size expansion. FEMS Yeast Res. 2009 Dec;9(8):1283-92.										[] description = path = .conf	[NC_012619] description = path = .conf hide=1
71	Ogataea angusta DL-1	DL-1	Pichia angusta, Hansenula polymorpha, Hansenula angusta, Ogataea polymorpha	Yeast	517102	N/A	Methylotrophic yeast, thermo-tolerant microorganism, soil, the guts of several insect species, maize meal, and spoiled orange juice	2-Pichiaceae	Saccharomycetales	Saccharomycetes	Saccharomycotina	Ascomycota	NC_014805	Major	Yeast mitochondrial (NCBI 3)	Eldarov,M.A., Mardanov,A.V., Beletsky,A.V., Ravin,N.V. and Skryabin,K.G. Complete sequence and analysis of the mitochondrial genome of the methylotrophic yeast Hansenula polymorpha DL-1. FEMS Yeast Res. 11 (6), 464-472 (2011)
72	Ogataea philodendri CBS 6075	CBS 6075	Hansenula philodendra, Hansenula philodendri, Pichia philodendra, Pichia philodendri, Ogataea philodendra	N/A	535254	N/A	N/A	2-Pichiaceae	Saccharomycetales	Saccharomycetes	Saccharomycotina	Ascomycota	KC993191	Major	Mold mitochondrial and mycoplasma code (NCBI 4)	Valach,M., Hegedusova,E., Brejova,B. and Nosek,J. Unpublished
73	Ogataea thermophila NCAIM Y.01608	NCAIM Y.01608	Candida thermophila (anamorph), Pichia salicis, Ogataea polymorpha, Hansenula polymorpha, Hansenula angusta, Torulopsis methanothermo,	Methylotrophic yeast	529894	N/A	Soil, methylotrophic yeast	2-Pichiaceae	Saccharomycetales	Saccharomycetes	Saccharomycotina	Ascomycota	KC993173	Major	Mold mitochondrial and mycoplasma code (NCBI 4)	Hegedusova,E., Brejova,B. and Nosek,J. Unpublished										[] description = path = .conf	[KC993173] description = path = .conf hide=1
74	Saccharomyces cerevisiae Kyokai no. 7	Kyokai no. 7	Saccharomyces oviformis, Saccharomyces italicus, Saccharomyces capensis, Saccharomyces uvarum var. melibiosus, Candida robusta (anamorph)	lager beer yeast, brewer's yeast, baker's yeast	163963	Food spoilage of sugar-rich foods, such as maple sap, syrup, concentrated juices and condiments	Surface of fruit, used in baking and brewing industries	4-Post-WGD	Saccharomycetales	Saccharomycetes	Saccharomycotina	Ascomycota	AP012028	Major	Yeast mitochondrial (NCBI 3)	Akao,T., Yashiro,I., Hosoyama,A., Kitagaki,H., Horikawa,H., Watanabe,D., Akada,R., Ando,Y., Harashima,S., Inoue,T., Inoue,Y., Kajiwara,S., Kitamoto,K., Kitamoto,N., Kobayashi,O., Kuhara,S., Masubuchi,T., Mizoguchi,H., Nakao,Y., Nakazato,A., Namise,M., Oba,T., Ogata,T., Ohta,A., Sato,M., Shibasaki,S., Takatsume,Y., Tanimoto,S., Tsuboi,H., Nishimura,A., Yoda,K., Ishikawa,T., Iwashita,K., Fujita,N. …										[] description = path = .conf	[AP012028] description = path = .conf hide=1
75	Saccharomyces cerevisiae NCYC3585	NCYC3585	Saccharomyces oviformis, Saccharomyces italicus, Saccharomyces capensis, Saccharomyces uvarum var. melibiosus, Candida robusta (anamorph)	lager beer yeast, brewer's yeast, baker's yeast	163963	Food spoilage of sugar-rich foods, such as maple sap, syrup, concentrated juices and condiments	Surface of fruit, used in baking and brewing industries	4-Post-WGD	Saccharomycetales	Saccharomycetes	Saccharomycotina	Ascomycota	KR260477	Major	Yeast mitochondrial (NCBI 3)	Wolters,J.F., Chiu,K. and Fiumera,H.L. Population structure of mitochondrial genomes in Saccharomyces cerevisiae.										[] description = path = .conf	[KR260477] description = path = .conf hide=1
76	Saccharomyces cerevisiae YJM1388	YJM1388	Saccharomyces oviformis, Saccharomyces italicus, Saccharomyces capensis, Saccharomyces uvarum var. melibiosus, Candida robusta (anamorph)	lager beer yeast, brewer's yeast, baker's yeast	163963	Food spoilage of sugar-rich foods, such as maple sap, syrup, concentrated juices and condiments	Surface of fruit, used in baking and brewing industries		Saccharomycetales	Saccharomycetes	Saccharomycotina	Ascomycota	CP006537	Minor	Yeast mitochondrial (NCBI 3)	Strope,P.K., Skelly,D.A., Kozmin,S.G., Mahadevan,G., Stone,E.A., Magwene,P.M., Dietrich,F.S. and McCusker,J.H. The 100-genomes strains, an S. cerevisiae resource that illuminates its natural phenotypic and genotypic variation and emergence as an opportunistic pathogen. Genome Res. (2015) 25(5):762-74.										[] description = path = .conf	[CP006537] description = path = .conf hide=1
77	Saccharomyces cerevisiae YJM1401	YJM1401	Saccharomyces oviformis, Saccharomyces italicus, Saccharomyces capensis, Saccharomyces uvarum var. melibiosus, Candida robusta (anamorph)	lager beer yeast, brewer's yeast, baker's yeast	163963	Food spoilage of sugar-rich foods, such as maple sap, syrup, concentrated juices and condiments	Surface of fruit, used in baking and brewing industries		Saccharomycetales	Saccharomycetes	Saccharomycotina	Ascomycota	CP006541	Minor	Yeast mitochondrial (NCBI 3)	Strope,P.K., Skelly,D.A., Kozmin,S.G., Mahadevan,G., Stone,E.A., Magwene,P.M., Dietrich,F.S. and McCusker,J.H. The 100-genomes strains, an S. cerevisiae resource that illuminates its natural phenotypic and genotypic variation and emergence as an opportunistic pathogen. Genome Res. (2015) 25(5):762-74.										[] description = path = .conf	[CP006541] description = path = .conf hide=1
78	Saccharomyces cerevisiae YJM1439	YJM1439	Saccharomyces oviformis, Saccharomyces italicus, Saccharomyces capensis, Saccharomyces uvarum var. melibiosus, Candida robusta (anamorph)	lager beer yeast, brewer's yeast, baker's yeast	163963	Food spoilage of sugar-rich foods, such as maple sap, syrup, concentrated juices and condiments	Surface of fruit, used in baking and brewing industries		Saccharomycetales	Saccharomycetes	Saccharomycotina	Ascomycota	CP006549	Minor	Yeast mitochondrial (NCBI 3)	Strope,P.K., Skelly,D.A., Kozmin,S.G., Mahadevan,G., Stone,E.A., Magwene,P.M., Dietrich,F.S. and McCusker,J.H. The 100-genomes strains, an S. cerevisiae resource that illuminates its natural phenotypic and genotypic variation and emergence as an opportunistic pathogen. Genome Res. (2015) 25(5):762-74.										[] description = path = .conf	[CP006549] description = path = .conf hide=1
79	Saccharomyces cerevisiae YJM975	YJM975	Saccharomyces oviformis, Saccharomyces italicus, Saccharomyces capensis, Saccharomyces uvarum var. melibiosus, Candida robusta (anamorph)	lager beer yeast, brewer's yeast, baker's yeast	163963	Food spoilage of sugar-rich foods, such as maple sap, syrup, concentrated juices and condiments	Surface of fruit, used in baking and brewing industries	4-Post-WGD	Saccharomycetales	Saccharomycetes	Saccharomycotina	Ascomycota	KP712785	Major	Yeast mitochondrial (NCBI 3)	Strope,P.K., Skelly,D.A., Kozmin,S.G., Mahadevan,G., Stone,E.A., Magwene,P.M., Dietrich,F.S. and McCusker,J.H. The 100-genomes strains, an S. cerevisiae resource that illuminates its natural phenotypic and genotypic variation and emergence as an opportunistic pathogen. Genome Res. (2015) 25(5):762-74.										[] description = path = .conf	[KP712785] description = path = .conf hide=1
80	Saccharomyces cerevisiae YJM993	YJM993	Saccharomyces oviformis, Saccharomyces italicus, Saccharomyces capensis, Saccharomyces uvarum var. melibiosus, Candida robusta (anamorph)	Lager beer yeast, brewer's yeast, baker's yeast	163963	Food spoilage of sugar-rich foods, such as maple sap, syrup, concentrated juices and condiments	Surface of fruit, used in baking and brewing industries. Clinical isolate	4-Post-WGD	Saccharomycetales	Saccharomycetes	Saccharomycotina	Ascomycota	CP006506	Major	Yeast mitochondrial (NCBI 3)	Strope,P.K., Dietrich,F.S., Kozmin,S.G. and McCusker,J.H. Complete sequence of Mitochondria of Saccharomyces cerevisiae strain YJM993. Unpublished										[] description = path = .conf	[CP006506] description = path = .conf hide=1
81	Saccharomyces paradoxus CBS 432	CBS 432	Zygosaccharomyces paradoxus, Zygosaccharomycodes paradoxus, Saccharomyces cerevisiae var. paradoxus, Saccharomyces oxycocci, Saccharomyces mangini var. tetrasporus, Saccharomyces tetrasporus , Saccharomyces cerevisiae var. terrestris, Saccharomyces douglasii	wild yeast	128014	Non pathogenic	Living on the bark of deciduous trees worldwide, grows optimally around 27-30 °C	4-Post-WGD	Saccharomycetales	Saccharomycetes	Saccharomycotina	Ascomycota	NC_018044	Major	Yeast mitochondrial (NCBI 3)	Prochazka,E., Franko,F., Polakova,S. and Sulo,P. A complete sequence of Saccharomyces paradoxus mitochondrial genome that restores the respiration in S. cerevisiae. FEMS Yeast Res. 12 (7), 819-830 (2012)										[] description = path = .conf	[NC_018044] description = path = .conf hide=1
82	Saccharomyces paradoxus IFO1804	IFO1804	Zygosaccharomyces paradoxus, Saccharomyces cerevisiae var. paradoxus, Saccharomyces oxycocci, Saccharomyces mangini var. tetrasporus, Saccharomyces tetrasporus, Saccharomyces cerevisiae var. terrestris, Saccharomyces douglasii	Wild yeast	128014	N/A	Deciduous trees	4-Post-WGD	Saccharomycetales	Saccharomycetes	Saccharomycotina	Ascomycota	KP712786	Major	Yeast mitochondrial (NCBI 3)	Wu,B. and Hao,W. A Dynamic Mobile DNA Family in the Yeast Mitochondrial Genome G3 (Bethesda) 5 (6), 1273-1282 (2015).										[] description = path = .conf	[KP712786] description = path = .conf hide=1
83	Saccharomyces pastorianus Weihenstephan 34/70	Weihenstephan 34/70	Saccharomyces pasteurianus; Saccharomyces carlsbergensis	lager beer yeast, brewer's yeast, baker's yeast	538547	Food spoilage of sugar-rich foods, such as maple sap, syrup, concentrated juices and condiments	Used industrially for the production of lager beer		Saccharomycetales	Saccharomycetes	Saccharomycotina	Ascomycota	NC_012145	Minor	Yeast mitochondrial (NCBI 3)	Nakao,Y., Kanamori,T., Itoh,T., Kodama,Y., Rainieri,S., Nakamura,N., Shimonaga,T., Hattori,M. and Ashikari,T., Genome sequence of the lager brewing yeast, an interspecies hybrid, DNA Res. 16 (2), 115-129 (2009)										[] description = path = .conf	[NC_012145] description = path = .conf hide=1
84	Saccharomycetaceae sp. 'Ashbya aceri'	N/A	Ashbya sp. FM-2008, Ashbya sp. FD-2008, Eremothecium sp. FD-2008	N/A	N/A	Boisea trivittata	Insects		Saccharomycetales	Saccharomycetes	Saccharomycotina	Ascomycota	CP006258	Minor	Yeast mitochondrial (NCBI 3)	Dietrich,F.S., Voegeli,S., Kuo,S. and Philippsen,P. Genomes of Ashbya fungi isolated from insects reveal four mating-type loci, numerous translocations, lack of transposons, and distinct gene duplications. G3 (Bethesda) 3 (8), 1225-1239 (2013)										[] description = path = .conf	[CP006258] description = path = .conf hide=1
85	Torulaspora delbrueckii CBS 1146	CBS 1146	Saccharomyces rosei, Saccharomyces fermentati, Saccharomyces delbrueckii, Candida colliculosa, Debaryomyces delbrueckii, Zymodebaryomyces delbrueckii,	N/A	340150	N/A	Wild and anthropic habitats		Saccharomycetales	Saccharomycetes	Saccharomycotina	Ascomycota	KM595075	Minor	Yeast mitochondrial (NCBI 3)	Wu,B., Buljic,A. and Hao,W. Extensive Horizontal Transfer and Homologous Recombination Generate Highly Chimeric Mitochondrial Genomes in Yeast. Mol. Biol. Evol. (2015) In press										[] description = path = .conf	[KM595075] description = path = .conf hide=1
86	Torulaspora delbrueckii CBS 3003	CBS 3003	Saccharomyces rosei, Saccharomyces fermentati, Saccharomyces delbrueckii, Candida colliculosa, Debaryomyces delbrueckii, Zymodebaryomyces delbrueckii,	N/A	340150	N/A	Wild and anthropic habitats		Saccharomycetales	Saccharomycetes	Saccharomycotina	Ascomycota	KM595076	Minor	Yeast mitochondrial (NCBI 3)	Wu,B., Buljic,A. and Hao,W. Extensive Horizontal Transfer and Homologous Recombination Generate Highly Chimeric Mitochondrial Genomes in Yeast. Mol. Biol. Evol. (2015) In press										[] description = path = .conf	[KM595076] description = path = .conf hide=1
87	Torulaspora delbrueckii CBS 5448	CBS 5448	Saccharomyces rosei, Saccharomyces fermentati, Saccharomyces delbrueckii, Candida colliculosa, Debaryomyces delbrueckii, Zymodebaryomyces delbrueckii,	N/A	340150	N/A	Wild and anthropic habitats		Saccharomycetales	Saccharomycetes	Saccharomycotina	Ascomycota	NC_027433	Minor	Yeast mitochondrial (NCBI 3)	Wu,B., Buljic,A. and Hao,W. Extensive Horizontal Transfer and Homologous Recombination Generate Highly Chimeric Mitochondrial Genomes in Yeast. Mol. Biol. Evol. (2015) In press										[] description = path = .conf	[NC_027433] description = path = .conf hide=1
88	Torulaspora pretoriensis CBS 2187	CBS 2187	Saccharomyces pretoriensis	N/A	324735	N/A	N/A	5-Pre-WGD	Saccharomycetales	Saccharomycetes	Saccharomycotina	Ascomycota	KM595071	Major	Yeast mitochondrial (NCBI 3)	Wu,B., Buljic,A. and Hao,W. Extensive Horizontal Transfer and Homologous Recombination Generate Highly Chimeric Mitochondrial Genomes in Yeast. Mol. Biol. Evol. (2015) In press										[] description = path = .conf	[KM595071] description = path = .conf hide=1
89	Torulaspora pretoriensis YB2430	YB2430	Saccharomyces pretoriensis	N/A	324735	N/A	N/A		Saccharomycetales	Saccharomycetes	Saccharomycotina	Ascomycota	NC_027457	Minor	Yeast mitochondrial (NCBI 3)	Wu,B., Buljic,A. and Hao,W. Extensive Horizontal Transfer and Homologous Recombination Generate Highly Chimeric Mitochondrial Genomes in Yeast. Mol. Biol. Evol. (2015) In press										[] description = path = .conf	[NC_027457] description = path = .conf hide=1
90	Vanderwaltozyma polyspora DSMZ 70294	DSMZ 70294	Kluyveromyces polysporus, Vanderwaltozyma sp. SA20S10	N/A	487618	N/A	Soil		Saccharomycetales	Saccharomycetes	Saccharomycotina	Ascomycota	NC_009638	Minor	Yeast mitochondrial (NCBI 3)	Scannell,D.R., Frank,A.C., Conant,G.C., Byrne,K.P., et al., Independent sorting-out of thousands of duplicated gene pairs in two yeast species descended from a whole-genome duplication, Unpublished, Released (06-NOV-2008)										[] description = path = .conf	[NC_009638] description = path = .conf hide=1
91	Wickerhamomyces mucosus CBS 6341	CBS 6341	Pichia mucosa, Waltiozyma mucosa, Williopsis mucosa, Williopsis mucosa, Wickerhamomyces mucosa	N/A	536876	Insect associated yeast	Guts of different wood boring insect larvae	3-Phaffomycetaceae	Saccharomycetales	Saccharomycetes	Saccharomycotina	Ascomycota	KC993197	Major	Mold mitochondrial and mycoplasma code (NCBI 4)	Hegedusova,E., Brejova,B. and Nosek,J. Unpublished										[] description = path = .conf	[KC993197] description = path = .conf hide=1
92	Taphrina betulina	UCD315	CM018326	Ascomycota	Taphrinomycotina	Taphrinomycetes	Taphrinales		Taphrinales	Taphrinomycetes	Taphrinomycotina	Ascomycota	CM018326	Major	Mold mitochondrial and mycoplasma code (NCBI 4)											[] description = path = .conf	[CM018326] description = path = .conf hide=1
93	Pneumocystis carinii	N/A	Pneumocystis carinii f. sp. ratti, Pneumocystis carinii f. sp. Carinii	N/A	446182	It causes pneumonia in immunocompromised mammalian hosts	People with weakened immune systems		Pneumocystidales	Pneumocystidomycetes	Taphrinomycotina	Ascomycota	NC_013660	Minor	Mold mitochondrial and mycoplasma code (NCBI 4)	Sesterhenn,T.M., Slaven,B.E., Keely,S.P., Smulian,A.G., Lang,B.F. and Cushion,M.T., Sequence and structure of the linear mitochondrial genome of Pneumocystis carinii, Mol. Genet. Genomics 283 (1), 63-72 (2010)										[] description = path = .conf	[NC_013660] description = path = .conf hide=1
94	Schizosaccharomyces japonicus ATCC10660	ATCC10660	Schizosaccharomyces japonicus var. versatilis, Schizosaccharomyces japonicus var. japonicus	Fission yeast	106459	N/A	Grape juice, strawberry wine, slime flux of Ulmus, white wine, can of peaches in syrup		Schizosaccharomycetales	Schizosaccharomycetes	Taphrinomycotina	Ascomycota	NC_004332	Major	Mold mitochondrial and mycoplasma code (NCBI 4)	Bullerwell,C.E., Leigh,J., Forget,L. and Lang,F.B.F., A Comparison of Three Fission Yeast Mitochondrial Genomes, Nucleic Acids Res. 31 (2), 759-768 (2003)										[] description = path = .conf	[NC_004332] description = path = .conf hide=1
95	Schizosaccharomyces pombe ad7-50h-.	ad7-50h-.	Schizosaccharomyces malidevorans	Fission yeast	212377	N/A	Fruit juices, wines, tequila fermentation and high sugar concentration		Schizosaccharomycetales	Schizosaccharomycetes	Taphrinomycotina	Ascomycota	NC_001326	Major	Mold mitochondrial and mycoplasma code (NCBI 4)	Schafer,B., Hansen,M. and Lang,B.F. Transcription and RNA-processing in fission yeast mitochondria, RNA 11 (5), 785-795 (2005) - AND MORE REFs										[] description = path = .conf	[NC_001326] description = path = .conf hide=1
96	Lentinula edodes akiyamaA567_pro_pm_17	akiyamaA567_pro_pm_17	Lentinus edodes, Cortinellus edodes, Agaricus edodes, Armillaria edodes, Mastoleucomyces edodes, Collybia shiitake, Lentinus tonkinensis, Lentinus mellianus, Cortinellus berkeleyanus	Shiitake, Chinese black mushroom, black forest mushroom, black mushroom, golden oak mushroom, oakwood mushroom	316467/287561	Non pathogenic, edible and medicinal mushroom	Forests		Agaricales	Agaricomycetes	Agaricomycotina	Basidiomycota	NC_018365	Major	Mold mitochondrial and mycoplasma code (NCBI 4)	Babasaki,K. and Miyazaki,Y. The mitochondrial genome of the Basidiomycete Lentinula edodes (shiitake mushroom). Unpublished										[] description = path = .conf	[NC_018365] description = path = .conf hide=1
97	Pleurotus ostreatus P51	P51	Pleurotus columbinus	Oyster mushroom, White-rot fungus	174220	Saprotroph that acts as a primary decomposer of wood, especially deciduous trees, and beech trees in particular, carnivorous mushrooms: Its mycelia can kill and digest nematodes	Medicinal mushroom, widespread in many temperate and subtropical forests throughout the world		Agaricales	Agaricomycetes	Agaricomycotina	Basidiomycota	NC_009905	Minor	Mold mitochondrial and mycoplasma code (NCBI 4)	Wang,Y., Zeng,F., Hon,C.C., Zhang,Y. and Leung,F.C., The mitochondrial genome of the Basidiomycete fungus Pleurotus ostreatus (oyster mushroom). FEMS Microbiol. Lett. 280 (1), 34-41 (2008)										[] description = path = .conf	[NC_009905] description = path = .conf hide=1
98	Cantharellus cibarius	N/A	Agaricus alectorolophoides, Agaricus chantarellus, Alectorolophoides cibarius, Cantharellus alborufescens, Cantharellus edulis, Cantharellus neglectus, Cantharellus pallens, Cantharellus rufipes, Cantharellus vulgaris, Chanterel alectorolophoides, Chanterel chantarellus, Craterellus cibarius, Merulius alectorolophoides , Merulius chantarellus, Merulius cibarius	Canterelle	200345	Non pathogenic, edible mushroom	Species tends to grow in clusters in mossy coniferous forests, but are also often found in mountainous birch forests and among grasses and low-growing herbs		Cantharellales	Agaricomycetes	Agaricomycotina	Basidiomycota	NC_020368	Major	Mold mitochondrial and mycoplasma code (NCBI 4)	Liu,Y., Steenkamp,E.T., Brinkmann,H., Forget,L., Philippe,H. and Lang,B.F. Phylogenomic analyses predict sistergroup relationship of nucleariids and fungi and paraphyly of zygomycetes with significant support BMC Evol. Biol. 9, 272 (2009)
99	Phlebia radiata 79	79	Phlebia aurantiaca var. radiata, Auricularia aurantiaca, Merulius merismoides, Phlebia contorta, Merulius fulvus, Phlebia kriegeriana, Phlebia cystidiata, Phlebia aurantiaca, Phlebia merismoides, Phlebia radiata f. merismoides, Sistotrema carneum, Hydnum carneum, Irpex carneus, Radulum carneu, Xylodon carneus, Phlebia radiata var. contorta, Merulius contortus, Phlebia radiata var. carnea, Phlebia…	Crust fungus, white rot	204324	Saprobic	Wood decomposing mushrooms		Corticiales	Agaricomycetes	Agaricomycotina	Basidiomycota	NC_020148	Major	Mold mitochondrial and mycoplasma code (NCBI 4)	Mitochondrial Genome of Phlebia radiata Is the Second Largest (156 kbp) among Fungi and Features Signs of Genome Flexibility and Recent Recombination Events. PLoS ONE 9 (5), E97141 (2014)
100	Ganoderma lucidum G.260125-1	G.260125-1	Boletus rugosus, Boletus lucidus, Polyporus lucidus, Grifola lucida, Fomes lucidus, Placodes lucidus, Phaeoporus lucidus, Boletus flabelliformis, Agaricus pseudoboletus, Boletus obliquatus, Boletus vernicosus, Agaricus lignosus, Boletus dimidiatus, Boletus castaneus, Boletus laccatus, Boletus crustatus, Agarico-igniarium trulla, Ganoderma ostreatum, Ganoderma nitens, Fomes orbiformis, Ganoderma b…	Lingzhi mushroom, reishi mushroom	148413	Non pathogenic, medicinal mushroom	Parasite or saprotroph on a wide variety of trees		Polyporales	Agaricomycetes	Agaricomycotina	Basidiomycota	HF570115	Major	Mold mitochondrial and mycoplasma code (NCBI 4)	Li,J., Zhang,J., Chen,H., Chen,X., Lan,J. and Liu,C. Complete Mitochondrial Genome of the Medicinal Mushroom Ganoderma lucidum. PLoS ONE 8 (8), E72038 (2013)
101	Trametes cingulata ATCC26747	ATCC26747	N/A	N/A	204864	Wood-degrading fungus	Degraded wood		Polyporales	Agaricomycetes i.c.	Agaricomycotina	Basidiomycota	NC_013933	Major	Mold mitochondrial and mycoplasma code (NCBI 4)	Haridas,S. and Gantt,J.S. The mitochondrial genome of the wood-degrading basidiomycete Trametes cingulata, FEMS Microbiol. Lett. 308 (1), 29-34 (2010)										[] description = path = .conf	[NC_013933] description = path = .conf hide=1
102	Cryptococcus neoformans var. grubii serotype A strain H99	serotype A strain H99	Filobasidiella neoformans (telemorph)	N/A	461055	Plants and animals	Pigeon excrement		Tremellales	Tremellomycetes	Agaricomycotina	Basidiomycota	NC_004336	Major	Mold mitochondrial and mycoplasma code (NCBI 4)	Allen,A., Truesdell,G., Li,X. and Dietrich,F.S., Sequence of the Mitochondrial genome of Cryptococcus neoformans serotype A strain H99, Unpublished, Released (10-Jun-2011)										[] description = path = .conf	[NC_004336] description = path = .conf hide=1
103	Trichosporon asahii var. asahii CBS 2479	CBS 2479	Proteomyces infestans, Trichosporon cutaneum var. penaeusI, Trichosporon figueirae,Trichosporon loboi	Yeast	431289	Opportunistic pathogenic fungi, superficial skin infections, summer hypersensitivity pneumonia, disseminated infections of internal organs, in humans	Soil		Tremellales	Tremellomycetes	Agaricomycotina	Basidiomycota	CM001777	Major	Mold mitochondrial and mycoplasma code (NCBI 4)	Yang,R.Y., Li,H.T., Zhu,H., Zhou,G.P., Wang,M. and Wang,L. Draft genome sequence of CBS 2479, the standard type strain of Trichosporon asahii. Eukaryotic Cell 11 (11), 1415-1416 (2012)
104	Microbotryum lychnidis-dioicae MvSl135HT1	MvSl135HT1	Uredo antherarum var. lychnidis-dioicae, Uredo violacea var. lychnidis-dioicae, Ustilago lychnidis-dioicae, Microbotryum lynchis-dioicae	Anther smut fungus	110224	Silene latifolia, Silene dioica, Silene noctiflora	Silene latifolia, Silene dioica, Silene noctiflora		Microbotryales	Microbotryomycetes	Pucciniomycotina	Basidiomycota	NC_020353	Minor	Mold mitochondrial and mycoplasma code (NCBI 4)	Lang,B.F. Unpublished
105	Rhodotorula taiwanensis RS1	RS1	Rhodotorula sp. BCRC 23118	N/A	517371	Endophytic yeast, Artemisia argyi	Isolated from stem of Artemisia argyi, Taiwan		Sporidiobolales	Microbotryomycetes	Pucciniomycotina	Basidiomycota	HF558455	Minor	Mold mitochondrial and mycoplasma code (NCBI 4)	Zhao,X.Q., Aizawa,T., Schneider,J., Wang,C., Shen,R.F. and Sunairi,M. Complete mitochondrial genome of the aluminum-tolerant fungus Rhodotorula taiwanensis RS1 and comparative analysis of Basidiomycota mitochondrial genomes. Microbiologyopen 2 (2), 308-317 (2013)
106	Phakopsora meibomiae Puerto_Rico	Puerto_Rico	Physopella meibomiae, Malupa meibomiae	Soybean rust, Asian soybean rust disease fungus	102469	Soybeans and other legumes	Soybeans and other legumes		Pucciniales	Pucciniomycetes	Pucciniomycotina	Basidiomycota	NC_014352	Minor	Mold mitochondrial and mycoplasma code (NCBI 4)	Stone,C.L., Buitrago,M.L., Boore,J.L. and Frederick,R.D. Analysis of the complete mitochondrial genome sequences of the soybean rust pathogens phakopsora pachyrhizi and p. meibomiae. Mycologia 102 (4), 887-897 (2010)
107	Phakopsora pachyrhizi Taiwan 72-1	Taiwan 72-1	Physopella pachyrhizi, Phakopsora vignae, Phakopsora sojae, Malupa vignae, Malupa sojae, Uredo sojae, Uredo vignae, Uromyces sojae	Asian soybean rust disease fungus, Soybean rus	121037	Soybeans and other legumes	Soybeans and other legumes		Pucciniales	Pucciniomycetes	Pucciniomycotina	Basidiomycota	NC_014344	Minor	Mold mitochondrial and mycoplasma code (NCBI 4)	Stone,C.L., Buitrago,M.L., Boore,J.L. and Frederick,R.D. Analysis of the complete mitochondrial genome sequences of the soybean rust pathogens phakopsora pachyrhizi and p. meibomiae. Mycologia 102 (4), 887-897 (2010)										[] description = path = .conf	[NC_014344] description = path = .conf hide=1
108	Puccinia gramminis f.sp. Tritici								Pucciniales	Pucciniomycetes	Pucciniomycotina	Basidiomycota	MF000011	Major												[] description = path = .conf	[MF000011] description = path = .conf hide=1
109	Malassezia sympodialis ATCC 42132	ATCC 42132	N/A	Atopic eczema-associated yeast	130281	Opportunistic infections in animals	Animals		Malasseziales	Exobasidiomycetes	Ustilaginomycotina	Basidiomycota	HF558646	Minor	Mold mitochondrial and mycoplasma code (NCBI 4)	Gioti,A., Nystedt,B., Li,W., Xu,J., Andersson,A., Averette,A.F., Munch,K., Wang,X., Kappauf,C., Kingsbury,J.M., Kraak,B., Walker,L.A., Johansson,H.J., Holm,T., Lehtio,J., Stajich,J.E., Mieczkowski,P., Kahmann,R., Kennell,J.C., Cardenas,M.E., Lundeberg,J., Saunders,C.W., Boekhout,T., Dawson,T.L., Munro,C.A., de Groot,P.W., Butler,G., Heitman,J. and Scheynius,A. Genomic insights into the atopic ecz…										[] description = path = .conf	[HF558646] description = path = .conf hide=1
110	Jaminaea angkoriensis C5b	C5b	Sympodiomycopsis sp. C5b	N/A	N/A	N/A	Woody bushes and trees		Microstromatales	Exobasidiomycetes	Ustilaginomycotina	Basidiomycota	NC_023248	Minor	Mold mitochondrial and mycoplasma code (NCBI 4)	Hegedusova,E., Brejova,B., Vinar,T., Tomaska,L., Sipiczki,M. and Nosek,J. Mitochondrial genome of the yeast Jaminaea angkorensis C5b. Unpublished										[] description = path = .conf	[NC_023248] description = path = .conf hide=1
111	Tilletia indica F11	F11	Neovossia indica	Karnal bunt, smut fungi	267835	plant pathogen	wheat		Tilletiales	Exobasidiomycetes	Ustilagomycotina	Basidiomycota	NC_009880	Major	Mold mitochondrial and mycoplasma code (NCBI 4)	Yi,J., Zhou,G., Zhou,Y., Yin,L. and Dong,Y. The complete mitochondrial DNA sequence of Tilletia indica, Unpublished, Released (03-OCT-2007)										[] description = path = .conf	[NC_009880] description = path = .conf hide=1
112	Ustilago maydis 521	521	N/A	Smut fungus, Corn smut	169566	Plant pathogen	maize and teosinte (Euchlena mexicana)		Ustilaginales	Ustilaginomycetes	Ustilagomycotina	Basidiomycota	NC_008368	Minor	Mold mitochondrial and mycoplasma code (NCBI 4)	Kennell,J.C. and Bohmer,C. Annotation of mitochondrial genome of Ustilago maydis and comparative analysis of basidiomycete mtDNAs, Unpublished, Released (09-JUL-2008)
113	Allomyces macrogynus Burma_3-35	Burma_3-35	Allomyces javanicus var. macrogynus	N/A	292389	Saprotroph	Soil and water, survive draughts or excessive heat, forms rhizoids		Blastocladiales	Blastocladiomycetes	N/A	Blastocladiomycota	NC_001715	Minor	Mold mitochondrial and mycoplasma code (NCBI 4)	Paquin,B. and Lang,B.F., The mitochondrial DNA of Allomyces macrogynus: the complete genomic sequence from an ancestral fungus, J. Mol. Biol. 255 (5), 688-701 (1996)										[] description = path = .conf	[NC_001715] description = path = .conf hide=1
114	Blastocladiella emersonii	N/A	N/A	Aquatic fungus	293720	Saprobic fungus	Aquatic environment		Blastocladiales	Blastocladiomycetes	N/A	Blastocladiomycota	NC_011360	Minor	Mold mitochondrial and mycoplasma code (NCBI 4)	Tambor,J.H., Ribichich,K.F. and Gomes,S.L. The mitochondrial view of Blastocladiella emersonii, Gene 424 (1-2), 33-39 (2008)										[] description = path = .conf	[NC_011360] description = path = .conf hide=1
115	Chytriomyces confervae								Chytridiales	Chytridiomycetes	N/A	Chytridiomycota	NC_042880	Minor	Chlorophycean mitochondrial code (NCBI 16)
116	Rhizophydium sp. 136	136	Rhizophydium sp. '136'	N/A	20484	Parasites: invertebrates, other chytrids and algae, and decomposers 1	Soil, marine and fresh water habitats		Rhizophydiales	Chytridiomycetes	N/A	Chytridiomycota	NC_003053	Minor	Chlorophycean mitochondrial code (NCBI 16)	Forget,L., Ustinova,J., Wang,Z., Huss,V.A. and Franz Lang,B., Hyaloraphidium curvatum: a linear mitochondrial genome, tRNA editing, and an evolutionary link to lower fungi, Mol. Biol. Evol. 19 (3), 310-319 (2002)
117	Spizellomyces punctatus BR117	BR117	Phlyctochytrium punctatum	N/A	113378	Terrestrial saprobe	N/A		Spizellomycetales	Chytridiomycetes	N/A	Chytridiomycota	NC_003052, NC_003061, NC_003060	Major	Chlorophycean mitochondrial code (NCBI 16)	Forget,L., Ustinova,J., Wang,Z., Huss,V.A. and Franz Lang,B., Hyaloraphidium curvatum: a linear mitochondrial genome, tRNA editing, and an evolutionary link to lower fungi, Mol. Biol. Evol. 19 (3), 310-319 (2002)
118	Synchytrium endobioticum		NC_042880	Chytridiomycota		Chytridiomycetes	Chytridiales		Synchytriales	Chytridiomycetes	N/A	Chytridiomycota	NC_042370	Minor	Chlorophycean mitochondrial code (NCBI 16)											[] description = path = .conf	[NC_042370] description = path = .conf hide=1
119	Paramicrosporidium saccamoebae	KSL3	MTSL01000001						N/A	N/A	N/A	Cryptomycota	MTSL01000001	Minor	Mold mitochondrial and mycoplasma code (NCBI 4)
120	Rozella allomycis		NC_021611						N/A	N/A	N/A	Cryptomycota	NC_021611	Minor	Mold mitochondrial and mycoplasma code (NCBI 4)											[] description = path = .conf	[NC_021611] description = path = .conf hide=1
121	Mortierella verticillata NRRL 6337	NRRL 6337	Mortierella marburgensis, Haplosporangium fasciculatum	N/A	301340	Saprotroph in soil, on decaying leaves and other organic material	Soil fungi		Mortierellales	Incertae cedis	Kickxellomycotina	Early diverging fungal lineages	NC_006838	Major	Mold mitochondrial and mycoplasma code (NCBI 4)	Seif,E., Leigh,J., Liu,Y., Roewer,I., Forget,L. and Lang,B.F., Comparative mitochondrial genomics in zygomycetes: bacteria-like RNase P RNAs, mobile elements, and a close source of the group I intron invasion in angiosperms, Nucleic Acids Res. (2005)										[] description = path = .conf	[NC_006838] description = path = .conf hide=1
122	Rhizopus oryzae DAOM 148428	DAOM 148428	Rhizopus arrhizus var. arrhizus, Rhizopus tritici, Rhizopus thermosus, Rhizopus tamarii, Rhizopus suinus, Rhizopus peka, Rhizopus hangchow, Rhizopus formosaensis var. chlamydosporus, Rhizopus formosaensis, Rhizopus chiuniang, Rhizopus arrhizus, Rhizopus liquefaciens, Rhizopus javanicus Y. Takeda, Rhizopus pseudochinensis, Rhizopus delemar	N/A	433253	Opportunistic human pathogen	Dead organic matter		Mucorales	Incertae cedis	Mucoromycotina	Early diverging fungal lineages	NC_006836	Minor	Standard genetic code (NCBI 1)	Seif,E., Leigh,J., Liu,Y., Roewer,I., Forget,L. and Lang,B.F., Comparative mitochondrial genomics in zygomycetes: bacteria-like RNase P RNAs, mobile elements, and a close source of the group I intron invasion in angiosperms Nucleic Acids Research 33 (2), 734-744 (2005)										[] description = path = .conf	[NC_006836] description = path = .conf hide=1
123	Gigaspora margarita BEG34	BEG34	N/A	N/A	314488	Arbuscular mycorrhizal fungi (plant roots)	Soil, plant roots		Diversisporales	Glomeromycetes	N/A	Glomeromycota	NC_016684	Minor	Mold mitochondrial and mycoplasma code (NCBI 4)	Pelin,A., Pombert,J.F., Salvioli,A., Bonen,L., Bonfante,P. and Corradi,N. The mitochondrial genome of the arbuscular mycorrhizal fungus Gigaspora margarita reveals two unsuspected trans-splicing events of group I introns. New Phytol. 194 (3), 836-845 (2012)										[] description = path = .conf	[NC_016684] description = path = .conf hide=1
124	Gigaspora rosea DAOM 194757	DAOM 194757	N/A	N/A	314491	Arbuscular mycorrhizal fungi (plant roots)	Soil, plant roots		Diversisporales	Glomeromycetes	N/A	Glomeromycota	JQ693395	Major	Standard genetic code (NCBI 1)	Nadimi,M., Beaudet,D., Forget,L., Hijri,M. and Lang,B.F., Group I Intron-Mediated Trans-splicing in Mitochondria of Gigaspora rosea and a Robust Phylogenetic Affiliation of Arbuscular Mycorrhizal Fungi with Mortierellales. Mol. Biol. Evol. 29 (9), 2199-2210 (2012)										[] description = path = .conf	[JQ693395] description = path = .conf hide=1
125	Rhizophagus intraradices FACE 494	FACE#494	Glomus intraradices	N/A	110704	Symbiotic relationships (mycorrhizas) with plant roots, Onion - Allium cepa, Soapbush Wattle - Acacia holosericea, Flax - Linum usitatissimum L, Cowpea - Vigna unguiculata, Tomato Plant - Lycopersicon esculentum, Albaida - Anthyllis cytisoides	Found in almost all soils, especially those populated with common host plants and in forests and grasslands		Glomerales	Glomeromycetes	N/A	Glomeromycota	NC_012056	Minor	Mold mitochondrial and mycoplasma code (NCBI 4)	Lee,J. and Young,J.P. The mitochondrial genome sequence of the arbuscular mycorrhizal fungus Glomus intraradices isolate 494 and implications for the phylogenetic placement of Glomus. New Phytol. 183 (1), 200-211 (2009)										[] description = path = .conf	[NC_012056] description = path = .conf hide=1
126	Rhizophagus irregularis DAOM_197198	DAOM 197198	Glomus irregulare, Rhizophagus irregulare	N/A	512239	Symbiotic relationships (mycorrhizas) with plant roots	Found in nearly all terrestrial habitats, including arable land, deserts, grasslands, tropical forests, and tundras		Glomerales	Glomeromycetes	N/A	Glomeromycota	NC_014489	Major	Mold mitochondrial and mycoplasma code (NCBI 4)	Lang,B.F. Submitted (27-AUG-2010) National Center for Biotechnology Information. Unpublished										[] description = path = .conf	[NC_014489] description = path = .conf hide=1
127	Harpochytrium sp. JEL105	JEL105	N/A	N/A	20260	Obligate parasite of nematodes, rotifers and their eggs	North temperate		Monoblepharidales	Monoblepharidomycetes	N/A	Monoblepharidomycota	NC_004623	Minor	Mold mitochondrial and mycoplasma code (NCBI 4)	Bullerwell,C.E., Forget,L. and Lang,B.F., Evolution of monoblepharidalean fungi based on complete mitochondrial genome sequences, Nucleic Acids Res. 31 (6), 1614-1623 (2003)										[] description = path = .conf	[NC_004623] description = path = .conf hide=1
128	Harpochytrium sp. JEL94	JEL94	N/A	N/A	20260	Obligate parasite of nematodes, rotifers and their eggs	North temperate		Monoblepharidales	Monoblepharidomycetes	N/A	Monoblepharidomycota	NC_004760	Minor	Mold mitochondrial and mycoplasma code (NCBI 4)	Bullerwell,C.E., Forget,L. and Lang,B.F., Evolution of monoblepharidalean fungi based on complete mitochondrial genome sequences, Nucleic Acids Res. 31 (6), 1614-1623 (2003)										[] description = path = .conf	[NC_004760] description = path = .conf hide=1
129	Hyaloraphidium curvatum SAG 235-1	SAG 235-1	N/A	N/A	346542	Common diseases of crustaceans and fish	In most other animal groups, including humans (probably transmitted through contaminated food or water)		Monoblepharidales	Monoblepharidomycetes	N/A	Monoblepharidomycota	NC_003048	Minor	Mold mitochondrial and mycoplasma code (NCBI 4)	Forget,L., Ustinova,J., Wang,Z., Huss,V.A. and Franz Lang,B., Hyaloraphidium curvatum: a linear mitochondrial genome, tRNA editing, and an evolutionary link to lower fungi. Mol. Biol. Evol. 19 (3), 310-319 (2002)										[] description = path = .conf	[NC_003048] description = path = .conf hide=1
130	Absidia glauca CBS 101.48	CBS 101.48	Tieghemella glauca, Absidia septata, Absidia sphaerosporangioides	N/A	221208	N/A	A well-studied genetic model among mucoralean fungi.		Mucorales	N/A	Mucoromycotina	N/A	KU196782/NC_036158	Major	Mold mitochondrial and mycoplasma code (NCBI 4)	Ellenberger, S., Burmester, A. and Wostemeyer, J., Complete Mitochondrial DNA Sequence of the Mucoralean Fungus Absidia glauca, a Model for Studying Host-Parasite Interactions. Genome Announc 4 (2) (2016).										[] description = path = .conf	[KU196782/NC_036158] description = path = .conf hide=1
131	Zancudomyces culisetae 18-3	18-3	Smittium culisetae	Gut fungus	563846	Diptera	Hindguts of larval aquatic Diptera		Harpellales	Incertae cedis	Kickxellomycotina	Zoopagomycota	NC_006837	Minor	Mold mitochondrial and mycoplasma code (NCBI 4)	Seif,E., Leigh,J., Liu,Y., Roewer,I., Forget,L. and Lang,B.F. Comparative mitochondrial genomics in zygomycetes: bacteria-like RNase P RNAs, mobile elements and a close source of the group I intron invasion in angiosperms, Nucleic Acids Res. 33 (2), 734-744 (2005)										[] description = path = .conf	[NC_006837] description = path = .conf hide=1
132	Conidiobolus heterosporus	RCEF6331							Entomophthorales	Entomophthoromycetes	N/A	Zoopagomycota	NC_040967	Minor	Mold mitochondrial and mycoplasma code (NCBI 4)
